# Supplementary material for: Changes in ATP Sulfurylase Activity in Response to Altered Cyanobacteria Growth Conditions
Source: Microbes Environ. 2021 May 25;36(2):ME20145. doi: 10.1264/jsme2.ME20145 (PMC8209453; doi:10.1264/jsme2.ME20145)
Supplement: Supplementary file 2 — Supplementary Material 2 [file 36_20145_s2.tree]

((d__Bacteria_p__Eremiobacterota_c__Eremiobacteria_o__UBP12_f__UBA5184_g__Bog-1492_s__Bog-1492_sp003136655_WGS__PKZK01:0.31907909431757553,((d__Bacteria_p__Cyanobacteria_c__Cyanobacteriia_o__Phormidesmiales_f__Phormidesmiaceae_g__PCC-7375_s__PCC-7375_sp000316115_WGS__ALVN01:0.1683603680884667,d__Bacteria_p__Cyanobacteria_c__Cyanobacteriia_o__Cyanobacteriales_f__Nostocaceae_g__Calothrix_A_s__Calothrix_A_rhizosoleniae_WGS__FYBH01:0.191247233132372):0.08473389571223018[0.9074074074074074],(d__Bacteria_p__Deinococcota_c__Deinococci_o__Deinococcales_f__Trueperaceae_g__MPNL01_s__MPNL01_sp002239005_WGS__MPNL01:0.1453119033249003,d__Bacteria_p__Deinococcota_c__Deinococci_o__Deinococcales_f__Trueperaceae_g__UBA6957_s__UBA6957_sp002707365_WGS__DJZH01:0.23335390470531264):0.28182560292222203[1]):0.05097062020973164[0.7839506172839507]):0.09216390337200814[0.9907407407407407],((d__Bacteria_p__J088_c__J088_o__J088_f__J088_g__J088_s__J088_sp003695505_WGS__RFIY01:0.5289130496272314,(d__Bacteria_p__Planctomycetota_c__UBA1135_o__UBA1135_f__UBA1135_g__SHNF01_s__SHNF01_sp004295085_WGS__SHNF01:0.33117096556758563,(d__Bacteria_p__Planctomycetota_c__UBA1135_o__UBA1135_f__UBA1135_g__UBA1135_s__UBA1135_sp003501525_WGS__DNPI01:0.28235454131413645,(d__Bacteria_p__Planctomycetota_c__UBA1135_o__UBA1135_f__UBA1135_g__J029_s__J029_sp003696625_WGS__RFGR01:0.09920117923661816,(d__Bacteria_p__Planctomycetota_c__UBA1135_o__UBA1135_f__UBA1135_g__UBA7888_s__UBA7888_sp002500505_WGS__DLRM01:0.10379462296871965,(d__Bacteria_p__Planctomycetota_c__UBA1135_o__UBA1135_f__UBA1135_g__GCA-2746235_s__GCA-2746235_sp002746235_WGS__NVWJ01:0.09719696659482396,d__Bacteria_p__Planctomycetota_c__UBA1135_o__UBA1135_f__UBA1135_g__GCA-2705055_s__GCA-2705055_sp002705055_WGS__PAHY01:0.08451223779405519):0.06209766219571776[0.9907407407407407]):0.06112195562722371[0.9259259259259259]):0.03402260212613557[0.8611111111111112]):0.09735403746574084[1]):0.1440476568968347[1]):0.06598434771836095[0.9058641975308642],((((d__Bacteria_p__Planctomycetota_c__Phycisphaerae_o__UBA1845_f__UBA1845_g__SBAX01_s__SBAX01_sp005240095_WGS__SBAX01:0.38375910106383987,(d__Bacteria_p__Planctomycetota_c__Phycisphaerae_o__UBA1845_f__Fen-1342_g__CAADGM01_s__CAADGM01_sp900696535_WGS__CAADGM01:0.1872834420477752,d__Bacteria_p__Planctomycetota_c__Phycisphaerae_o__UBA1845_f__Fen-1342_g__CAADGL01_s__CAADGL01_sp900696525_WGS__CAADGL01:0.236083775917807):0.12443725408670696[0.9814814814814815]):0.0798443363308938[0.9490740740740741],((d__Bacteria_p__Planctomycetota_c__Phycisphaerae_o__UBA1161_f__UBA1161_g__PALSA-1353_s__PALSA-1353_sp003153655_WGS__PMAK01:0.24594406076996206,d__Bacteria_p__Planctomycetota_c__Phycisphaerae_o__UBA1161_f__UBA1161_g__UBA2421_s__UBA2421_sp002343075_WGS__DDRH01:0.2106682727671007):0.12644458044767543[0.9537037037037037],(((d__Bacteria_p__Planctomycetota_c__Phycisphaerae_o__Phycisphaerales_f__SM1A02_g__CAADGN01_s__CAADGN01_sp900696545_WGS__CAADGN01:0.23934544131651286,d__Bacteria_p__Planctomycetota_c__Phycisphaerae_o__Phycisphaerales_f__SM1A02_g__UBA5793_s__UBA5793_sp002418285_WGS__DIDT01:0.14105507538998216):0.14910545470390854[1],(((d__Bacteria_p__Planctomycetota_c__Phycisphaerae_o__Phycisphaerales_f__SM1A02_g__UBA1926_s__UBA1926_sp002480345_WGS__DLBY01:0.08803023646449101,d__Bacteria_p__Planctomycetota_c__Phycisphaerae_o__Phycisphaerales_f__SM1A02_g__GCA-2732755_s__GCA-2732755_sp003712165_WGS__RHLH01:0.12066785441293139):0.11196079141770761[1],d__Bacteria_p__Planctomycetota_c__Phycisphaerae_o__Phycisphaerales_f__SM1A02_g__J022_s__J022_sp003697045_WGS__RFGK01:0.07148899844017138):0.10746251118578926[0.9953703703703703],d__Bacteria_p__Planctomycetota_c__Phycisphaerae_o__Phycisphaerales_f__SM1A02_g__J020_s__J020_sp003696725_WGS__RFGI01:0.22877734690936913):0.062247601444659205[0.9228395061728395]):0.12307844278021422[0.9962962962962963],(d__Bacteria_p__Planctomycetota_c__Phycisphaerae_o__Phycisphaerales_f__SM1A02_g__CAADGA01_s__CAADGA01_sp900696425_WGS__CAADGA01:0.12122159117914097,((((((d__Bacteria_p__Planctomycetota_c__Phycisphaerae_o__Phycisphaerales_f__SM1A02_g__UBA1668_s__UBA1668_sp002364555_WGS__DEYM01:0.14269343703615123,d__Bacteria_p__Planctomycetota_c__Phycisphaerae_o__Phycisphaerales_f__SM1A02_g__UBA854_s__UBA854_sp002364485_WGS__DEYK01:0.10249380943462309):0.062920219172211[0.9814814814814815],d__Bacteria_p__Planctomycetota_c__Phycisphaerae_o__Phycisphaerales_f__SM1A02_g__UBA12567_s__UBA12567_sp003520025_WGS__DOVP01:0.1473987415115702):0.026976984493799826[0.7314814814814814],d__Bacteria_p__Planctomycetota_c__Phycisphaerae_o__Phycisphaerales_f__SM1A02_g__GCA-002718515_s__GCA-002718515_sp002689385_WGS__NZFX01:0.18619287168583873):0.025562622473832786[0.8580246913580247],d__Bacteria_p__Planctomycetota_c__Phycisphaerae_o__Phycisphaerales_f__SM1A02_g__UBA8087_s__UBA8087_sp002862305_WGS__PKCS01:0.13071452749253137):0.0415904286228958[0.9606481481481481],(d__Bacteria_p__Planctomycetota_c__Phycisphaerae_o__Phycisphaerales_f__Phycisphaeraceae_g__UBA6626_s__UBA6626_sp002716625_WGS__DKMA01:0.16061293100182966,d__Bacteria_p__Planctomycetota_c__Phycisphaerae_o__Phycisphaerales_f__Phycisphaeraceae_g__GCA-2686995_s__GCA-2686995_sp002686995_WGS__NYZC01:0.12168893569445911):0.05122274112971778[0.7037037037037037]):0.0745510966247685[0.9459876543209876],d__Bacteria_p__Planctomycetota_c__Phycisphaerae_o__Phycisphaerales_f__SM1A02_g__SKZB01_s__SKZB01_sp007127615_WGS__SKZB01:0.25177530998970876):0.030652696259872568[0.8809523809523809]):0.08507093131414803[0.9236111111111112]):0.046408136291092[0.951058201058201]):0.08249081786013643[0.9745370370370371]):0.1182957498821058[0.9873294346978557],((((d__Bacteria_p__Actinobacteriota_c__Thermoleophilia_o__Solirubrobacterales_f__70-9_g__RSA11_s__RSA11_sp002919115_WGS__PKER01:0.08224635530508792,d__Bacteria_p__Actinobacteriota_c__Thermoleophilia_o__Solirubrobacterales_f__70-9_g__AC-57_s__AC-57_sp005884305_WGS__VAYL01:0.156816523592753):0.1094439561682031[0.9907407407407407],(d__Bacteria_p__Actinobacteriota_c__Thermoleophilia_o__Solirubrobacterales_f__70-9_g__67-14_s__67-14_sp001897355_WGS__MKST01:0.18854821216595766,d__Bacteria_p__Actinobacteriota_c__Thermoleophilia_o__Solirubrobacterales_f__70-9_g__VAYN01_s__VAYN01_sp005885405_WGS__VAYN01:0.09517140991918716):0.0689090308291799[0.787037037037037]):0.26057081323084713[1],(d__Bacteria_p__Actinobacteriota_c__Thermoleophilia_o__Solirubrobacterales_f__Solirubrobacteraceae_g__Solirubrobacter_s__Solirubrobacter_sp000425945_WGS__AUEK01:0.235258713493213,d__Bacteria_p__Actinobacteriota_c__Thermoleophilia_o__Solirubrobacterales_f__Thermoleophilaceae_g__AC-37_s__AC-37_sp005885165_WGS__VAXR01:0.17475473707948383):0.12646635413352686[0.962962962962963]):0.14275133559117428[0.95],d__Bacteria_p__Armatimonadota_c__SYMT01_o__SYMT01_f__SYMT01_g__SYMT01_s__SYMT01_sp005805375_WGS__SYMT01:0.35166009256037833):0.024796449786013353[0.8395061728395061]):0.04214678243330976[0.8222934472934473],((((((d__Bacteria_p__Chloroflexota_c__Chloroflexia_o__Thermomicrobiales_f__Thermomicrobiaceae_g__Nitrolancea_s__Nitrolancea_hollandica_WGS__CAGS01:0.31363510790834537,((d__Bacteria_p__Lindowbacteria_c__T1Sed10-126_o__T1Sed10-126_f__T1Sed10-126_g__PWOD01_s__PWOD01_sp003557545_WGS__PWOD01:0.35063629842736366,d__Bacteria_p__Lindowbacteria_c__T1Sed10-126_o__T1Sed10-126_f__T1Sed10-126_g__T1Sed10-126_s__T1Sed10-126_sp003554945_WGS__PWHN01:0.21747067095429579):0.2841249632094179[1],(d__Bacteria_p__Acidobacteriota_c__Acidobacteriae_o__UBA7541_f__UBA7541_g__Palsa-189_s__Palsa-189_sp003140295_WGS__PLJR01:0.769291082163015,((d__Bacteria_p__Dormibacterota_c__Dormibacteria_o__Dormibacterales_f__Dormibacteraceae_g__Palsa-870_s__Palsa-870_sp004299235_WGS__SCQL01:0.19280238074663544,d__Bacteria_p__Dormibacterota_c__Dormibacteria_o__Dormibacterales_f__Dormibacteraceae_g__UBA10449_s__UBA10449_sp005880855_WGS__VBGM01:0.14671645864544275):0.12039530896395449[1],((d__Bacteria_p__Dormibacterota_c__Dormibacteria_o__Dormibacterales_f__Dormibacteraceae_g__VBGR01_s__VBGR01_sp005880695_WGS__VBGR01:0.15037451331707558,d__Bacteria_p__Dormibacterota_c__Dormibacteria_o__Dormibacterales_f__Dormibacteraceae_g__CF-105_s__CF-105_sp005881155_WGS__VBHN01:0.1716218655303673):0.06107155973486328[0.8240740740740741],(d__Bacteria_p__Dormibacterota_c__Dormibacteria_o__UBA8260_f__UBA8260_g__CF-75_s__CF-75_sp005880445_WGS__VBFN01:0.2682471553130894,d__Bacteria_p__Dormibacterota_c__Dormibacteria_o__UBA8260_f__UBA8260_g__UBA8260_s__UBA8260_sp003142035_WGS__PLOF01:0.21032452215894645):0.0653891485186069[0.5185185185185186]):0.056896038355063794[0.6450617283950617]):0.282803217312628[1]):0.08514588401203542[0.8626543209876543]):0.0414607853069954[0.6539351851851851]):0.04676165402090934[0.5895061728395061],d__Bacteria_p__Chloroflexota_c__UBA5177_o__UBA5177_f__UBA5177_g__UBA5177_s__UBA5177_sp002413265_WGS__DHWR01:0.36123864234006364):0.06377423353781035[0.5342592592592592],((d__Bacteria_p__Armatimonadota_c__Chthonomonadetes_o__Chthonomonadales_f__Chthonomonadaceae_g__Chthonomonas_s__Chthonomonas_calidirosea_WGS__CDLE01:0.41991005874171694,((((d__Bacteria_p__Firmicutes_E_c__Sulfobacillia_o__Sulfobacillales_f__Sulfobacillaceae_g__Sulfobacillus_B_s__Sulfobacillus_B_acidophilus_A_WGS__PXYV01:0.8766323757473349,d__Bacteria_p__Nitrospirota_c__Leptospirillia_o__Leptospirillales_f__Leptospirillaceae_g__Leptospirillum_A_s__Leptospirillum_A_ferriphilum_WGS__JPGK01:0.5479917465996872):0.15309991541224902[0.2407407407407407],(d__Bacteria_p__Proteobacteria_c__Zetaproteobacteria_o__CG1-02-64-396_f__CG1-02-64-396_g__CG1-02-64-396_s__CG1-02-64-396_sp001872725_WGS__MNWR01:0.5586393457863725,((d__Bacteria_p__Firmicutes_E_c__Sulfobacillia_o__Sulfobacillales_f__Sulfobacillaceae_g__Sulfobacillus_B_s__Sulfobacillus_B_acidophilus_A_WGS__PXYV01:0.3602662504920983,d__Bacteria_p__Firmicutes_E_c__Sulfobacillia_o__Sulfobacillales_f__Sulfobacillaceae_g__Sulfobacillus_C_s__Sulfobacillus_C_benefaciens_A_WGS__PXYW01:0.37203482239997543):0.5110996903281326[1],(d__Bacteria_p__Bipolaricaulota_c__Bipolaricaulia_o__Bipolaricaulales_f__Bipolaricaulaceae_g__UBA3571_s__UBA3571_sp002011425_WGS__MTNJ01:0.203662350249316,d__Bacteria_p__Bipolaricaulota_c__Bipolaricaulia_o__Bipolaricaulales_f__Bipolaricaulaceae_g__UBA3574_s__UBA3574_sp002375935_WGS__DFNF01:0.23318218236115357):0.24114315360529245[1]):0.07117097138999533[0.5987654320987654]):0.03879948257496054[0.5717592592592593]):0.13252190666603703[0.5200617283950617],(((d__Bacteria_p__Acidobacteriota_c__Thermoanaerobaculia_o__UBA5066_f__Gp7-AA6_g__Gp7-AA6_s__Gp7-AA6_sp003222385_WGS__QHVV01:0.5526616341767415,(d__Bacteria_p__Dormibacterota_c__Dormibacteria_o__UBA8260_f__UBA8260_g__CF-134_s__CF-134_sp005880985_WGS__VBIQ01:0.40581219489846293,(d__Bacteria_p__Dormibacterota_c__Dormibacteria_o__UBA8260_f__UBA8260_g__CF-96_s__CF-96_sp005889515_WGS__VBHE01:0.2141536151864764,(d__Bacteria_p__Dormibacterota_c__Dormibacteria_o__UBA8260_f__UBA8260_g__Palsa-851_s__Palsa-851_sp003153505_WGS__PLZA01:0.2603766207871182,(d__Bacteria_p__Dormibacterota_c__Dormibacteria_o__UBA8260_f__UBA8260_g__CF-75_s__CF-75_sp005880445_WGS__VBFN01:0.347657179257973,d__Bacteria_p__Dormibacterota_c__Dormibacteria_o__UBA8260_f__UBA8260_g__CF-165_s__CF-165_sp005879785_WGS__VBJV01:0.23364614867780228):0.11066964596605817[0.6851851851851851]):0.0788401129825887[0.8657407407407407]):0.193202123076743[0.9938271604938271]):0.041247012119585945[0.7592592592592593]):0.05315290034003931[0.7092592592592593],(d__Bacteria_p__Omnitrophota_c__Koll11_o__1-14-0-20-64-10_f__1-14-0-20-64-10_g__1-14-0-20-64-10_s__1-14-0-20-64-10_sp002787095_WGS__PCVW01:0.8322137093582185,d__Bacteria_p__Actinobacteriota_c__Acidimicrobiia_o__Acidimicrobiales_f__AC-14_g__AC-25_s__AC-25_sp005888395_WGS__VAXF01:0.7165801278419772):0.00000100000050002909[0.0092592592592593]):0.04946840438940282[0.5277777777777778],(((d__Bacteria_p__Poribacteria_c__WGA-4E_o__WGA-4E_f__UBA9662_g__UBA9662_s__UBA9662_sp002709695_WGS__PAQF01:0.2457085914035077,d__Bacteria_p__Poribacteria_c__WGA-4E_o__WGA-4E_f__UBA9662_g__TMED15_s__TMED15_sp002714785_WGS__PAYP01:0.1875977085065523):1.2821538760748177[1],(d__Bacteria_p__Sumerlaeota_c__Sumerlaeia_o__SLMS01_f__SLMS01_g__SLMS01_s__SLMS01_sp007132505_WGS__SLOM01:0.4737282793519023,(((d__Bacteria_p__4572-55_c__4572-55_o__J002_f__J002_g__J002_s__J002_sp003697105_WGS__RFFQ01:0.22790764641922576,d__Bacteria_p__KSB1_c__UBA2214_o__JdFR-76_f__BMS3Abin05_g__BMS3Abin05_s__BMS3Abin05_sp002898015_WGS__BDTM01:0.21546609220996008):0.058197652761188635[0.537037037037037],(d__Bacteria_p__Marinisomatota_c__UBA2242_o__UBA2242_f__B5-G15_g__B5-G15_s__B5-G15_sp003645825_WGS__QNCQ01:0.31470582036917794,d__Bacteria_p__SM23-31_c__SM23-31_o__QNDG01_f__QNDG01_g__QNDG01_s__QNDG01_sp003645915_WGS__QNDG01:0.2888992914813889):0.0739824613545869[0.8888888888888888]):0.20453871820661051[1],((((d__Bacteria_p__Myxococcota_c__UBA796_o__UBA796_f__UBA796_g__UBA2385_s__UBA2385_sp002343455_WGS__DDSR01:0.2971030517055907,((d__Bacteria_p__Myxococcota_c__UBA796_o__UBA796_f__GCA-2862545_g__SXOB01_s__SXOB01_sp005776945_WGS__SYPB01:0.20705232459317321,d__Bacteria_p__Myxococcota_c__UBA796_o__UBA796_f__GCA-2862545_g__GCA-2862545_s__GCA-2862545_sp002862545_WGS__PKDJ01:0.22028939779670087):0.0647145781970919[0.8611111111111112],d__Bacteria_p__Myxococcota_c__UBA796_o__UBA796_f__GCA-2862545_g__SYKL01_s__SYKL01_sp005797785_WGS__SYKL01:0.18269213273922325):0.04672938255979569[0.8888888888888888]):0.053480627548642724[0.8796296296296297],(d__Bacteria_p__Myxococcota_A_c__UBA9160_o__UBA9160_f__UBA6930_g__UBA6930_s__UBA6930_sp002450755_WGS__DKAI01:0.32243009436550113,(((d__Bacteria_p__Myxococcota_A_c__UBA9160_o__UBA9160_f__UBA9160_g__CAADGG01_s__CAADGG01_sp900696485_WGS__CAADGG01:0.17500561101640674,d__Bacteria_p__Myxococcota_A_c__UBA9160_o__UBA9160_f__UBA9160_g__PR03_s__PR03_sp003576805_WGS__QEVM01:0.18109021050858368):0.13500172991883955[0.9907407407407407],d__Bacteria_p__Myxococcota_A_c__UBA9160_o__UBA9160_f__SMWR01_g__SMWR01_s__SMWR01_sp004356735_WGS__SMWR01:0.15408196498012738):0.04241934756561145[0.6527777777777778],(d__Bacteria_p__Myxococcota_A_c__UBA9160_o__UBA9160_f__UBA4427_g__UBA4427_s__UBA4427_sp002390675_WGS__DGPZ01:0.3522046222191398,(d__Bacteria_p__Myxococcota_A_c__UBA9160_o__UBA9160_f__UBA4427_g__TMED88_s__TMED88_sp002171515_WGS__NHEP01:0.11247849017595721,d__Bacteria_p__Myxococcota_A_c__UBA9160_o__UBA9160_f__UBA4427_g__MED660_s__MED660_sp002691205_WGS__NZHD01:0.14216253022417136):0.051790650473822954[0.7685185185185185]):0.03901403523762549[0.6759259259259259]):0.05861205750475468[0.8833333333333333]):0.11421742471801781[0.9922839506172839]):0.08387244887223985[0.9722222222222222],(d__Bacteria_p__Planctomycetota_c__UBA1135_o__UBA1135_f__GCA-002686595_g__N075bin59_s__N075bin59_sp004357655_WGS__SMVQ01:0.1488890338210585,(d__Bacteria_p__Planctomycetota_c__UBA1135_o__UBA1135_f__GCA-002686595_g__GCA-2683825_s__GCA-2683825_sp002683825_WGS__NYUD01:0.24859022418721682,d__Bacteria_p__Planctomycetota_c__UBA1135_o__UBA1135_f__GCA-002686595_g__GCA-2686265_s__GCA-2686265_sp002686265_WGS__NZBA01:0.22794485290773453):0.07119422355526031[0.8240740740740741]):0.3815789237736759[1]):0.057728758375007405[0.8525641025641025],((d__Bacteria_p__Planctomycetota_c__Planctomycetes_o__Gemmatales_f__Gemmataceae_g__UBA4732_s__UBA4732_sp002404095_WGS__DHJA01:0.2741221381394162,(d__Bacteria_p__Planctomycetota_c__Phycisphaerae_o__UBA1845_f__UTPLA1_g__UTPLA1_s__UTPLA1_sp900696465_WGS__CAADGE01:0.12396277983325067,d__Bacteria_p__Planctomycetota_c__Phycisphaerae_o__UBA1845_f__UTPLA1_g__PLA3_s__PLA3_sp003576875_WGS__QEVH01:0.10411203447812882):0.1284170452147729[1]):0.07684553549309087[0.9166666666666666],(d__Bacteria_p__Latescibacterota_c__UBA2968_o__UBA2968_f__GCA-2709665_g__GCA-2709665_s__GCA-2709665_sp002709665_WGS__DDZW01:0.2193898098631487,(((((d__Bacteria_p__Planctomycetota_c__Planctomycetes_o__Pirellulales_f__Thermoguttaceae_g__RUG369_s__RUG369_sp900317365_WGS__ONGM01:0.07682091638332536,d__Bacteria_p__Planctomycetota_c__Planctomycetes_o__Pirellulales_f__Thermoguttaceae_g__RUG695_s__RUG695_sp900321495_WGS__ONWH01:0.12631730553461973):0.11270474375122336[1],d__Bacteria_p__Planctomycetota_c__Planctomycetes_o__Planctomycetales_f__UBA10511_g__UBA10511_s__UBA10511_sp003508595_WGS__DNUF01:0.17923874437272116):0.01837529760581655[0.5740740740740741],(d__Bacteria_p__Planctomycetota_c__Planctomycetes_o__Pirellulales_f__UBA11386_g__UBA11386_s__UBA11386_sp003532715_WGS__DOEZ01:0.14261859449299963,((d__Bacteria_p__Desulfobacterota_B_c__Binatia_o__UTPRO1_f__UTPRO1_g__UTPRO1_s__UTPRO1_sp002050235_WGS__MWST01:0.20447033271565215,d__Bacteria_p__Planctomycetota_c__Planctomycetes_o__Pirellulales_f__UBA11386_g__PWXP01_s__PWXP01_sp003561895_WGS__PWXP01:0.1901367576427916):0.031035268445778835[0.16666666666666663],((d__Bacteria_p__Planctomycetota_c__Planctomycetes_o__Pirellulales_f__PALSA-1355_g__PALSA-1355_s__PALSA-1355_sp003153375_WGS__PLYM01:0.09109797563945818,d__Bacteria_p__Planctomycetota_c__Planctomycetes_o__Pirellulales_f__PALSA-1355_g__LB-PLM-3_s__LB-PLM-3_sp003389325_WGS__QQVE01:0.07426901224066106):0.04022441581363842[0.6666666666666667],(d__Bacteria_p__Desulfobacterota_B_c__Binatia_o__UTPRO1_f__DP-6_g__DP-23_s__DP-23_sp005879245_WGS__VBLA01:0.18335633929698344,d__Bacteria_p__Desulfobacterota_B_c__Binatia_o__UTPRO1_f__DP-6_g__DP-6_s__DP-6_sp005879795_WGS__VBKJ01:0.11089905603547834):0.061804642644765206[0.8981481481481481]):0.018742136443472036[0.5802469135802468]):0.012622193031455288[0.5666666666666667]):0.03332602371179829[0.6049382716049383]):0.014566593276069514[0.5205761316872428],(((d__Bacteria_p__Planctomycetota_c__Phycisphaerae_o__Phycisphaerales_f__Phycisphaeraceae_g__UBA7800_s__UBA7800_sp002480565_WGS__DLCK01:0.16608135585859438,d__Bacteria_p__Planctomycetota_c__Planctomycetes_o__Planctomycetales_f__Planctomycetaceae_g__Gimesia_s__Gimesia_maris_WGS__DDOA01:0.06886781390268157):0.03669989082566269[0.4814814814814815],(d__Bacteria_p__Planctomycetota_c__Planctomycetes_o__Planctomycetales_f__Planctomycetaceae_g__GCA-2726205_s__GCA-2726205_sp002726205_WGS__PBSL01:0.08498827920530912,d__Bacteria_p__Planctomycetota_c__Planctomycetes_o__Planctomycetales_f__Planctomycetaceae_g__UBA8437_s__UBA8437_sp002724315_WGS__PBOJ01:0.07395293681934417):0.1358600294649824[1]):0.024500400549483693[0.7160493827160495],(((d__Bacteria_p__Planctomycetota_c__Planctomycetes_o__Planctomycetales_f__Planctomycetaceae_g__Planctomicrobium_s__Planctomicrobium_piriforme_WGS__FOQD01:0.1638237493848079,d__Bacteria_p__Planctomycetota_c__Planctomycetes_o__Planctomycetales_f__Planctomycetaceae_g__TH-plancto1_s__TH-plancto1_sp003671275_WGS__QWPB01:0.1297032691027807):0.05515289001806764[0.42592592592592593],(d__Bacteria_p__Planctomycetota_c__Planctomycetes_o__Planctomycetales_f__Planctomycetaceae_g__SXKJ01_s__SXKJ01_sp005778115_WGS__SXKJ01:0.04561246473985464,d__Bacteria_p__Planctomycetota_c__Planctomycetes_o__Planctomycetales_f__Planctomycetaceae_g__SXXK01_s__SXXK01_sp003670925_WGS__QWQG01:0.11819437414858468):0.05441106695347985[0.7592592592592593]):0.0430889188109097[0.5987654320987654],(d__Bacteria_p__Planctomycetota_c__Planctomycetes_o__Planctomycetales_f__Planctomycetaceae_g__UBA9033_s__UBA9033_sp002359185_WGS__DEML01:0.13778152092384033,(d__Bacteria_p__Planctomycetota_c__Planctomycetes_o__Planctomycetales_f__Planctomycetaceae_g__MB-PLM-1_s__MB-PLM-1_sp003388505_WGS__QQVO01:0.09481275038793234,d__Bacteria_p__Planctomycetota_c__Planctomycetes_o__Planctomycetales_f__Planctomycetaceae_g__J052_s__J052_sp003696385_WGS__RFHO01:0.18318360044151155):0.03532906174919642[0.2777777777777778]):0.01691585319051551[0.24537037037037035]):0.017692895184605754[0.558641975308642]):0.07184227519721748[0.9055555555555556]):0.062188472428393954[0.9425925925925926],(d__Bacteria_p__Latescibacterota_c__UBA2968_o__UBA2968_f__UBA2968_g__UBA2968_s__UBA2968_sp002727195_WGS__DEBA01:0.24256555354945755,d__Bacteria_p__Desulfobacterota_B_c__Binatia_o__UBA1149_f__UBA1149_g__UBA1149_s__UBA1149_sp002311335_WGS__DBZX01:0.19460143196382057):0.03451271847639567[0.35185185185185186]):0.0218531373531101[0.9545454545454546]):0.09328439941196885[0.9927536231884058]):0.06491582106439406[0.9643874643874644]):0.13120379941211224[0.9393518518518519]):0.05757112458474006[0.9846380471380471]):0.642951633007733[1]):0.20014973247082382[0.9741922773837668],((d__Bacteria_p__Chloroflexota_c__Anaerolineae_o__Caldilineales_f__Bin34_g__Bin34_s__Bin34_sp002238555_WGS__MPMO01:0.30179593402792915,((d__Bacteria_p__Acidobacteriota_c__Blastocatellia_o__Pyrinomonadales_f__Pyrinomonadaceae_g__OLB17_s__OLB17_sp003223025_WGS__QHXR01:0.4520261609486541,d__Bacteria_p__Acidobacteriota_c__Blastocatellia_o__Pyrinomonadales_f__Pyrinomonadaceae_g__QQUY01_s__QQUY01_sp003385635_WGS__QQVL01:0.35918913535675284):0.045550920353273607[0.12962962962962965],((((((d__Bacteria_p__Acidobacteriota_c__UBA890_o__UBA890_f__UBA890_g__UBA890_s__UBA890_sp002722645_WGS__DBFC01:0.37041805338743417,((d__Bacteria_p__Nitrospirota_c__Nitrospiria_o__Nitrospirales_f__UBA2166_g__UBA2166_s__UBA2166_sp002328825_WGS__DCWI01:0.37065163165558235,((d__Bacteria_p__Acidobacteriota_c__Blastocatellia_o__Pyrinomonadales_f__Pyrinomonadaceae_g__3-1-20CM-3-53-8_s__3-1-20CM-3-53-8_sp001920415_WGS__DGBD01:0.31749084213003353,d__Bacteria_p__Acidobacteriota_c__Blastocatellia_o__Pyrinomonadales_f__Pyrinomonadaceae_g__UBA11740_s__UBA11740_sp003168335_WGS__PLCD01:0.20935262044368727):0.03263140695067434[0.2962962962962963],d__Bacteria_p__Chloroflexota_c__Anaerolineae_o__UBA4142_f__UBA4142_g__SHND01_s__SHND01_sp004295045_WGS__SHND01:0.1936384019910462):0.019919143608142054[0.45833333333333337]):0.011129968516085127[0.5123456790123457],d__Bacteria_p__Desulfobacterota_B_c__Binatia_o__UBA9968_f__UBA9968_g__2-12-FULL-60-19_s__2-12-FULL-60-19_sp001798595_WGS__MGSS01:0.20767741569473525):0.02576074635798253[0.6875]):0.034280328656196964[0.6444444444444445],((d__Bacteria_p__Chloroflexota_c__Anaerolineae_o__UBA3071_f__CG2-30-64-16_g__CG2-30-64-16_s__CG2-30-64-16_sp002842085_WGS__PHCA01:0.16860870155589913,d__Bacteria_p__Chloroflexota_c__Anaerolineae_o__UBA1429_f__UBA1429_g__UBA6128_s__UBA6128_sp002423325_WGS__DIVQ01:0.23284451786357577):0.027033022980997332[0.36111111111111116],d__Bacteria_p__Chloroflexota_c__Anaerolineae_o__4572-78_f__4572-78_g__4572-78_s__4572-78_sp002084875_WGS__NBMH01:0.22303667759820173):0.01789356128292415[0.25]):0.04305595429046263[0.6354166666666667],(d__Bacteria_p__Chloroflexota_c__Dehalococcoidia_o__SAR202_f__UBA11138_g__UBA2160_s__UBA2160_sp002328865_WGS__DCWO01:0.2713835865799221,(d__Bacteria_p__Chloroflexota_c__Dehalococcoidia_o__SAR202_f__UBA2962_g__UBA2962_s__UBA2962_sp002699485_WGS__PAAV01:0.00000100000050002909,d__Bacteria_p__Chloroflexota_c__Dehalococcoidia_o__UBA6926_f__UBA6926_g__UBA6926_s__UBA6926_sp002450835_WGS__DKAM01:0.00000100000050002909):0.2951191125887585[1]):0.03224071520712314[0.5648148148148149]):0.025022660846579167[0.6885521885521886],(d__Bacteria_p__Chloroflexota_c__Anaerolineae_o__SBR1031_f__A4b_g__OLB15_s__OLB15_sp001567085_WGS__LMZS01:0.2537612741833872,((d__Bacteria_p__Chloroflexota_c__Dehalococcoidia_o__SAR202_f__UBA6927_g__UBA6927_s__UBA6927_sp002717725_WGS__DKAL01:0.17576497370878533,d__Bacteria_p__Chloroflexota_c__Dehalococcoidia_o__SAR202_f__UBA826_g__UBA826_s__UBA826_sp002718095_WGS__PAOG01:0.298240632525047):0.07352802381652279[0.6666666666666667],d__Bacteria_p__Chloroflexota_c__Anaerolineae_o__SBR1031_f__A4b_g__J038_s__J038_sp003696565_WGS__RFHA01:0.25848271207110957):0.04562186797178931[0.5509259259259259]):0.02280470885769512[0.4413580246913581]):0.0256555859534673[0.6734567901234568],((d__Bacteria_p__Chloroflexota_c__Anaerolineae_o__SBR1031_f__A4b_g__GCA-2699585_s__GCA-2699585_sp002699585_WGS__PABP01:0.2808884759952593,d__Bacteria_p__Chloroflexota_c__Anaerolineae_o__SBR1031_f__A4b_g__GCA-2702065_s__GCA-2702065_sp002702065_WGS__NZXX01:0.19209337953960953):0.055758384564145405[0.39814814814814814],(d__Bacteria_p__Chloroflexota_c__Anaerolineae_o__SBR1031_f__A4b_g__UBA6055_s__UBA6055_sp002428985_WGS__DIYL01:0.2328056441843893,d__Bacteria_p__Chloroflexota_c__Anaerolineae_o__Anaerolineales_f__UBA6668_g__UBA6668_s__UBA6668_sp002455215_WGS__DKKK01:0.2506246432805149):0.0345578017813747[0.25]):0.028601032671481702[0.3858024691358025]):0.040332599757117116[0.817738791423002],(d__Bacteria_p__Acidobacteriota_c__Thermoanaerobaculia_o__Gp7-AA8_f__Gp7-AA8_g__QHVT01_s__QHVT01_sp003223645_WGS__QHVT01:0.34743599087404026,((((d__Bacteria_p__Aquificota_c__Aquificae_o__Aquificales_f__Aquificaceae_g__Hydrogenivirga_s__Hydrogenivirga_caldilitoris_WGS__RCCJ01:0.34778460758089974,d__Bacteria_p__Nitrospirota_c__UBA9217_o__UBA9217_f__UBA9217_g__UBA9217_s__UBA9217_sp003454665_WGS__DMKB01:0.40478712872053774):0.10583226904955702[0.6944444444444444],((d__Bacteria_p__WOR-3_c__UBA3072_o__UBA3072_f__UBA3072_g__UBA3072_s__UBA3072_sp002215665_WGS__DFBU01:0.14058434031378772,d__Bacteria_p__WOR-3_c__UBA3072_o__UBA3072_f__UBA3072_g__E29-bin14_s__E29-bin14_sp004377355_WGS__SOIB01:0.24319319232982395):0.1576874920750659[0.9907407407407407],((d__Bacteria_p__Acidobacteriota_c__HRBIN11_o__HRBIN11_f__HRBIN11_g__HRBIN11_s__HRBIN11_sp002898535_WGS__BEHN01:0.21318191677806517,d__Bacteria_p__Acidobacteriota_c__Blastocatellia_o__Pyrinomonadales_f__Pyrinomonadaceae_g__Pyrinomonas_s__Pyrinomonas_methylaliphatogenes_WGS__CBXV01:0.2701943406131913):0.057178179026742035[0.7222222222222222],(d__Bacteria_p__Chloroflexota_c__Chloroflexia_o__Chloroflexales_f__Chloroflexaceae_g__OHK40_s__OHK40_sp004367505_WGS__SFCB01:0.2822521527902711,d__Bacteria_p__Firmicutes_B_c__Desulfotomaculia_o__Ammonifexales_f__Ammonificaceae_g__Thermodesulfitimonas_s__Thermodesulfitimonas_autotrophica_WGS__RKRE01:0.7664309676162795):0.057949782948640095[0.2592592592592593]):0.0685167147332414[0.6203703703703705]):0.03713205016047416[0.46851851851851856]):0.06475679932218906[0.5873015873015873],(((((d__Bacteria_p__Chloroflexota_c__Anaerolineae_o__Anaerolineales_f__UBA11858_g__UBA11858_s__UBA11858_sp003513015_WGS__DOTA01:0.1335512185528525,(d__Bacteria_p__Chloroflexota_c__Anaerolineae_o__Anaerolineales_f__UBA6092_g__UBA6092_s__UBA6092_sp002428565_WGS__DIXA01:0.15178207876065875,(d__Bacteria_p__Chloroflexota_c__Anaerolineae_o__B4-G1_f__SLSP01_g__PWVB01_s__PWVB01_sp003562365_WGS__PWVB01:0.15527636523690305,d__Bacteria_p__Chloroflexota_c__Anaerolineae_o__B4-G1_f__SLSP01_g__SLSP01_s__SLSP01_sp007130345_WGS__SKPE01:0.18206013427454756):0.07710968564762602[0.7407407407407407]):0.03895769557944738[0.7916666666666666]):0.07787947506842574[0.9074074074074074],(d__Bacteria_p__Chloroflexota_c__Anaerolineae_o__Anaerolineales_f__EnvOPS12_g__UBA5796_s__UBA5796_sp002418215_WGS__DIDQ01:0.11776297969717334,((d__Bacteria_p__Chloroflexota_c__Anaerolineae_o__Anaerolineales_f__EnvOPS12_g__OLB14_s__OLB14_sp002345215_WGS__DDVH01:0.060063520600141515,(d__Bacteria_p__Chloroflexota_c__Anaerolineae_o__Anaerolineales_f__EnvOPS12_g__UBA12294_s__UBA12294_sp002050275_WGS__MWTB01:0.07298079544804521,d__Bacteria_p__Chloroflexota_c__Anaerolineae_o__Anaerolineales_f__EnvOPS12_g__UBA7227_s__UBA7227_sp002473085_WGS__CAADGR01:0.0773781608550717):0.04181605436745082[0.7777777777777778]):0.03180963348466527[0.7083333333333333],d__Bacteria_p__Chloroflexota_c__Anaerolineae_o__Anaerolineales_f__EnvOPS12_g__UBA8950_s__UBA8950_sp001872455_WGS__MNXJ01:0.09990203599358849):0.051884312126160355[0.9382716049382716]):0.1251832873774892[1]):0.023834483275544667[0.7581018518518519],d__Bacteria_p__Chloroflexota_c__Anaerolineae_o__Thermoflexales_f__J036_g__J036_s__J036_sp003696945_WGS__RFGY01:0.2422510322320326):0.03283247519394081[0.7602880658436214],(d__Bacteria_p__Chloroflexota_c__Chloroflexia_o__Chloroflexales_f__Chloroflexaceae_g__Chloroflexus_s__Chloroflexus_sp000516515_WGS__AZXV01:0.11973392487220502,d__Bacteria_p__Chloroflexota_c__Chloroflexia_o__Chloroflexales_f__Chloroflexaceae_g__Chloroploca_s__Chloroploca_asiatica_WGS__LYXE01:0.2542093673144148):0.13346967820521669[0.9537037037037037]):0.022647963813070836[0.8400673400673401],d__Bacteria_p__Chloroflexota_c__Anaerolineae_o__Anaerolineales_f__UBA11579_g__UBA11579_s__UBA11579_sp003250455_WGS__QKGK01:0.2366200077557887):0.0570649293359479[0.9012345679012346]):0.027548128445116976[0.7861111111111111],d__Bacteria_p__Acidobacteriota_c__Acidobacteriae_o__Bryobacterales_f__Bryobacteraceae_g__Bog-113_s__Bog-113_sp003136675_WGS__PLFE01:0.33807162014633857):0.027113753065195482[0.7985008818342152]):0.037231728519648406[0.7748316498316499]):0.04022952670186237[0.9371693121693122]):0.05757130933882359[0.9823232323232324]):0.16612283445652784[0.9997942386831276],((((d__Bacteria_p__Actinobacteriota_c__Actinomycetia_o__Streptosporangiales_f__Streptosporangiaceae_g__Palsa-506_s__Palsa-506_sp003168215_WGS__PMOW01:0.35364315710733896,(d__Bacteria_p__Actinobacteriota_c__Actinomycetia_o__Streptosporangiales_f__Streptosporangiaceae_g__Bog-532_s__Bog-532_sp003164955_WGS__PMWL01:0.2775155410592053,(d__Bacteria_p__Actinobacteriota_c__Actinomycetia_o__Streptosporangiales_f__Streptosporangiaceae_g__UBA9676_s__UBA9676_sp003541285_WGS__DPMS01:0.3915581328497762,d__Bacteria_p__Actinobacteriota_c__Actinomycetia_o__Streptosporangiales_f__Streptosporangiaceae_g__PALSA-505_s__PALSA-505_sp003168255_WGS__PMSU01:0.3220114141612826):0.06287125162876286[0.39814814814814814]):0.20198551581213542[0.8472222222222222]):1.5024280852027532[1],(d__Bacteria_p__Firmicutes_E_c__Sulfobacillia_o__Sulfobacillales_f__Sulfobacillaceae_g__Sulfobacillus_B_s__Sulfobacillus_B_acidophilus_A_WGS__PXYV01:0.9307024445159212,(d__Bacteria_p__Proteobacteria_c__Gammaproteobacteria_o__Acidithiobacillales_f__Acidithiobacillaceae_g__RIZI01_s__RIZI01_sp003721225_WGS__RIZI01:0.3337681358151963,d__Bacteria_p__Proteobacteria_c__Gammaproteobacteria_o__Acidithiobacillales_f__Acidithiobacillaceae_g__Acidithiobacillus_s__Acidithiobacillus_ferrooxidans_WGS__LIEB01:0.31314427176367804):0.20610961337126735[1]):0.11360900686206911[0.9074074074074074]):0.09911020611941623[0.6280864197530864],d__Bacteria_p__Proteobacteria_c__Gammaproteobacteria_o__Xanthomonadales_f__Ahniellaceae_g__UDEA-SF1_s__UDEA-SF1_sp002995625_WGS__PVBP01:0.37073735806550734):0.14321427831100908[0.5806878306878307],(((((((d__Bacteria_p__Chloroflexota_c__Dehalococcoidia_o__UBA1151_f__Bin127_g__Bin127_s__Bin127_sp002239045_WGS__MPNN01:0.3845478291459618,d__Bacteria_p__Chloroflexota_c__Dehalococcoidia_o__UBA2963_f__UBA2963_g__UBA2963_s__UBA2963_sp003215215_WGS__DEBF01:0.3976167626076711):0.1047819725714399[0.4444444444444444],((((d__Bacteria_p__Firmicutes_B_c__Moorellia_o__Calderihabitantales_f__Calderihabitantaceae_g__Calderihabitans_s__Calderihabitans_maritimus_WGS__BDGJ01:0.2471675200713811,d__Bacteria_p__Bipolaricaulota_c__Bipolaricaulia_o__Bipolaricaulales_f__Bipolaricaulaceae_g__64-32_s__64-32_sp001508155_WGS__LGFI01:0.19183861453489995):0.07519896482059661[0.8425925925925926],(d__Bacteria_p__Desulfobacterota_c__Desulfuromonadia_o__Desulfuromonadales_f__Trichloromonadaceae_g__ATBO01_s__ATBO01_sp000472285_WGS__ATBO01:0.31605743365008687,d__Bacteria_p__Bipolaricaulota_c__Bipolaricaulia_o__RBG-16-55-9_f__RBG-16-55-9_g__RBG-16-55-9_s__RBG-16-55-9_sp001778455_WGS__MFGX01:0.16282319898961273):0.05275491711175383[0.6759259259259259]):0.0376631680062226[0.7438271604938271],(d__Bacteria_p__Proteobacteria_c__Gammaproteobacteria_o__Nitrococcales_f__Aquisalimonadaceae_g__SLLM01_s__SLLM01_sp003564975_WGS__PXDU01:0.09684460187954974,(d__Bacteria_p__Proteobacteria_c__Gammaproteobacteria_o__Nitrococcales_f__Aquisalimonadaceae_g__Aquisalimonas_s__Aquisalimonas_asiatica_WGS__FOEG01:0.05462495043935926,d__Bacteria_p__Proteobacteria_c__Gammaproteobacteria_o__Nitrococcales_f__Aquisalimonadaceae_g__LSCE01_s__LSCE01_sp007125985_WGS__SLCE01:0.10047532627974182):0.03156052468735359[0.537037037037037]):0.16560758230052877[1]):0.047086612148766166[0.8487654320987654],(d__Bacteria_p__Chloroflexota_c__Dehalococcoidia_o__SAR202-VII-2_f__SAR202-VII-2_g__SAR202-VII-2_s__SAR202-VII-2_sp003228115_WGS__QEVV01:0.28925923054091396,(d__Bacteria_p__Proteobacteria_c__Gammaproteobacteria_o__UBA1113_f__UBA1113_g__GCA-2709565_s__GCA-2709565_sp002709565_WGS__PAPY01:0.44447371844632844,d__Archaea_p__Thermoplasmatota_c__SW-10-69-26_o__SW-10-69-26_f__SW-10-69-26_g__PWVY01_s__PWVY01_sp003561665_WGS__PWVY01:0.39662060278353867):0.11334226613851542[0.5185185185185186]):0.0437022261917622[0.45833333333333337]):0.05702631630646644[0.8508230452674898]):0.05243253159351539[0.8106060606060606],(((((d__Bacteria_p__Proteobacteria_c__Gammaproteobacteria_o__Ectothiorhodospirales_f__Thioalkalivibrionaceae_g__Thioalkalivibrio_s__Thioalkalivibrio_sp000376845_WGS__AQPB01:0.27012311957118307,d__Bacteria_p__Proteobacteria_c__Alphaproteobacteria_o__Kiloniellales_f__Rhodovibrionaceae_g__Limimonas_s__Limimonas_halophila_WGS__FNCE01:0.44895482662221864):0.06243202477082582[0.37037037037037035],(d__Bacteria_p__Proteobacteria_c__Gammaproteobacteria_o__Nitrococcales_f__Nitrococcaceae_g__Nitrococcus_s__Nitrococcus_mobilis_WGS__AAOF01:0.18860210701764576,(d__Bacteria_p__Proteobacteria_c__Gammaproteobacteria_o__Nitrococcales_f__Nitrococcaceae_g__E85_s__E85_sp003149435_WGS__QFFI01:0.12408711503326965,d__Bacteria_p__Proteobacteria_c__Gammaproteobacteria_o__Nitrococcales_f__Nitrococcaceae_g__Arhodomonas_s__Arhodomonas_aquaeolei_WGS__ARGF01:0.10502747150787725):0.06417364921246754[0.8796296296296297]):0.08859501928795759[0.9490740740740741]):0.017418784191991086[0.5856481481481481],((((d__Bacteria_p__Proteobacteria_c__Alphaproteobacteria_o__UBA7985_f__UBA7985_g__UBA7985_s__UBA7985_sp002708995_WGS__PAPT01:0.24561854722196896,((d__Bacteria_p__Proteobacteria_c__Alphaproteobacteria_o__Puniceispirillales_f__Puniceispirillaceae_g__HIMB100_s__HIMB100_sp000238815_WGS__AFXB01:0.28119414173993024,d__Bacteria_p__Proteobacteria_c__Alphaproteobacteria_o__Rhodobacterales_f__Rhodobacteraceae_g__Wenxinia_s__Wenxinia_marina_WGS__ARAY01:0.12183632666967507):0.01742858223147019[0.19444444444444442],(d__Bacteria_p__Proteobacteria_c__Alphaproteobacteria_o__Rhodobacterales_f__Rhodobacteraceae_g__Pontibaca_s__Pontibaca_methylaminivorans_WGS__FTPS01:0.07528444107542243,(((d__Bacteria_p__Proteobacteria_c__Alphaproteobacteria_o__Rhodobacterales_f__Rhodobacteraceae_g__QEYE01_s__QEYE01_sp003122205_WGS__QEYE01:0.07843633932738119,d__Bacteria_p__Proteobacteria_c__Alphaproteobacteria_o__Rhodobacterales_f__Rhodobacteraceae_g__Rhodosalinus_s__Rhodosalinus_sediminis_WGS__QOHR01:0.046458289601059334):0.021971806640147355[0.31481481481481477],((d__Bacteria_p__Proteobacteria_c__Alphaproteobacteria_o__Rhodobacterales_f__Rhodobacteraceae_g__HLUCCA08_s__HLUCCA08_sp003129565_WGS__QETF01:0.05872680849702171,d__Bacteria_p__Proteobacteria_c__Alphaproteobacteria_o__Rhodobacterales_f__Rhodobacteraceae_g__WD3A24_s__WD3A24_sp002967695_WGS__PUHN01:0.0809400698155493):0.02254301099773986[0.6481481481481481],((((d__Bacteria_p__Proteobacteria_c__Alphaproteobacteria_o__Rhodobacterales_f__Rhodobacteraceae_g__Rubrimonas_s__Rubrimonas_cliftonensis_WGS__FNQM01:0.13059138559575015,d__Bacteria_p__Proteobacteria_c__Alphaproteobacteria_o__Rhodobacterales_f__Rhodobacteraceae_g__Haematobacter_s__Haematobacter_sp002196855_WGS__NIPW01:0.19543928050282683):0.04508272129054465[0.12962962962962965],(d__Bacteria_p__Proteobacteria_c__Alphaproteobacteria_o__Rhodobacterales_f__Rhodobacteraceae_g__SKOX01_s__SKOX01_sp007119835_WGS__SLFQ01:0.15731089647514004,d__Bacteria_p__Proteobacteria_c__Alphaproteobacteria_o__Rhodobacterales_f__Rhodobacteraceae_g__J013_s__J013_sp003697125_WGS__RFGB01:0.05836009720394548):0.029361635502827013[0.14814814814814814]):0.022170996001176484[0.25],d__Bacteria_p__Proteobacteria_c__Alphaproteobacteria_o__Rhodobacterales_f__Rhodobacteraceae_g__Albidovulum_s__Albidovulum_inexpectatum_WGS__PRDS01:0.054595420569114456):0.017205892476689532[0.26388888888888884],((d__Bacteria_p__Proteobacteria_c__Alphaproteobacteria_o__Rhodobacterales_f__Rhodobacteraceae_g__Defluviimonas_B_s__Defluviimonas_B_sp003993775_WGS__RJRZ01:0.04713972331367926,d__Bacteria_p__Proteobacteria_c__Alphaproteobacteria_o__Rhodobacterales_f__Rhodobacteraceae_g__Amaricoccus_s__Amaricoccus_sp003258405_WGS__QKPN01:0.06746331162900551):0.030620445262786525[0.33333333333333337],((((d__Bacteria_p__Proteobacteria_c__Alphaproteobacteria_o__Rhodobacterales_f__Rhodobacteraceae_g__EhC02_s__EhC02_sp001650895_WGS__LXYH01:0.08987933683922969,(d__Bacteria_p__Proteobacteria_c__Alphaproteobacteria_o__Rhodobacterales_f__Rhodobacteraceae_g__Cypionkella_s__Cypionkella_sp002900965_WGS__PJOM01:0.07445940339768775,(d__Bacteria_p__Proteobacteria_c__Alphaproteobacteria_o__Rhodobacterales_f__Rhodobacteraceae_g__Tabrizicola_s__Tabrizicola_sp005222785_WGS__STGH01:0.06338185729801579,(((((d__Bacteria_p__Proteobacteria_c__Alphaproteobacteria_o__Rhodobacterales_f__Rhodobacteraceae_g__Wenxinia_s__Wenxinia_marina_WGS__ARAY01:0.09296814901546922,d__Bacteria_p__Proteobacteria_c__Alphaproteobacteria_o__Rhodobacterales_f__Rhodobacteraceae_g__Limimaricola_s__Limimaricola_hongkongensis_WGS__AQOX01:0.04892303349702898):0.036511182056600776[0.4444444444444444],d__Bacteria_p__Proteobacteria_c__Alphaproteobacteria_o__Rhodobacterales_f__Rhodobacteraceae_g__Rubellimicrobium_s__Rubellimicrobium_sp006152115_WGS__VDFU01:0.053775991553608724):0.025460147218062053[0.48611111111111116],((d__Bacteria_p__Proteobacteria_c__Alphaproteobacteria_o__Rhodobacterales_f__Rhodobacteraceae_g__PHEC01_s__PHEC01_sp002841115_WGS__PHEC01:0.03695466718469058,d__Bacteria_p__Proteobacteria_c__Alphaproteobacteria_o__Rhodobacterales_f__Rhodobacteraceae_g__UBA996_s__UBA996_sp002291955_WGS__DBBA01:0.1094063374750993):0.04005813942057804[0.38888888888888884],d__Bacteria_p__Proteobacteria_c__Alphaproteobacteria_o__Rhodobacterales_f__Rhodobacteraceae_g__NCEA01_s__NCEA01_sp002280515_WGS__NCEA01:0.022900502532238336):0.011471768905204715[0.2592592592592593]):0.006495417747520102[0.3277777777777777],d__Bacteria_p__Proteobacteria_c__Alphaproteobacteria_o__Rhodobacterales_f__Rhodobacteraceae_g__Defluviimonas_s__Defluviimonas_denitrificans_WGS__PVEP01:0.048431655861108265):0.010791225913053152[0.4537037037037037],(d__Bacteria_p__Proteobacteria_c__Alphaproteobacteria_o__Rhodobacterales_f__Rhodobacteraceae_g__Defluviimonas_C_s__Defluviimonas_C_aquaemixtae_WGS__OMOQ01:0.06888799159942353,(d__Bacteria_p__Proteobacteria_c__Alphaproteobacteria_o__Rhodobacterales_f__Rhodobacteraceae_g__TH137_s__TH137_sp002855575_WGS__PKRQ01:0.037474037487681515,d__Bacteria_p__Proteobacteria_c__Alphaproteobacteria_o__Rhodobacterales_f__Rhodobacteraceae_g__Rhodobacter_F_s__Rhodobacter_F_sphaeroides_A_WGS__QFQS01:0.0380679702164506):0.035650896641488[0.9259259259259259]):0.011619753706846776[0.587962962962963]):0.040244347331250915[0.8868312757201646]):0.023957999827394827[0.8759259259259259]):0.01669588750983221[0.8114478114478114]):0.0037981843151855964[0.7469135802469136],(((d__Bacteria_p__Proteobacteria_c__Alphaproteobacteria_o__Rhodobacterales_f__Rhodobacteraceae_g__Pseudorhodobacter_B_s__Pseudorhodobacter_B_sp000176015_WGS__ACYY01:0.07619212249404061,d__Bacteria_p__Proteobacteria_c__Alphaproteobacteria_o__Rhodobacterales_f__Rhodobacteraceae_g__Ruegeria_B_s__Ruegeria_B_marina_WGS__FMZV01:0.09359497446090818):0.024177123795178977[0.17592592592592593],(((d__Bacteria_p__Proteobacteria_c__Alphaproteobacteria_o__Rhodobacterales_f__Rhodobacteraceae_g__LPB0142_s__LPB0142_sp001856665_WGS__BDDO01:0.026692824576338085,d__Bacteria_p__Proteobacteria_c__Alphaproteobacteria_o__Rhodobacterales_f__Rhodobacteraceae_g__Wagnerdoeblera_s__Wagnerdoeblera_nectariphila_WGS__AUCM01:0.04462387302349949):0.008851636424614635[0.4444444444444444],d__Bacteria_p__Proteobacteria_c__Alphaproteobacteria_o__Rhodobacterales_f__Rhodobacteraceae_g__Paenirhodobacter_s__Paenirhodobacter_ferrireducens_WGS__SAVB01:0.04784736301679676):0.015824198989570642[0.6527777777777778],d__Bacteria_p__Proteobacteria_c__Alphaproteobacteria_o__Rhodobacterales_f__Rhodobacteraceae_g__UBA6796_s__UBA6796_sp002452815_WGS__DKFM01:0.03889574877239242):0.008820050369923301[0.6141975308641976]):0.01719169081480862[0.55],(d__Bacteria_p__Proteobacteria_c__Alphaproteobacteria_o__Rhodobacterales_f__Rhodobacteraceae_g__SSND01_s__SSND01_sp004799285_WGS__SSND01:0.05745994762913094,d__Bacteria_p__Proteobacteria_c__Alphaproteobacteria_o__Rhodobacterales_f__Rhodobacteraceae_g__UBA1943_s__UBA1943_sp002336845_WGS__DDEX01:0.053796482660157324):0.03758093172191562[0.4814814814814815]):0.02150968180281245[0.7076719576719577]):0.022155478022390283[0.7111111111111111],(d__Bacteria_p__Proteobacteria_c__Alphaproteobacteria_o__Rhodobacterales_f__Rhodobacteraceae_g__Oceanicella_s__Oceanicella_actignis_WGS__FOHL01:0.06242622234623162,((d__Bacteria_p__Proteobacteria_c__Alphaproteobacteria_o__Rhodobacterales_f__Rhodobacteraceae_g__Ruegeria_B_s__Ruegeria_B_marina_WGS__FMZV01:0.04780201314726658,d__Bacteria_p__Proteobacteria_c__Alphaproteobacteria_o__Rhodobacterales_f__Rhodobacteraceae_g__HL-12_s__HL-12_sp900177545_WGS__FXBQ01:0.06693988420490983):0.028859371802461873[0.2685185185185185],d__Bacteria_p__Proteobacteria_c__Alphaproteobacteria_o__Rhodobacterales_f__Rhodobacteraceae_g__Rhodovulum_s__Rhodovulum_steppense_WGS__SLVM01:0.043979688435314766):0.015840960432812513[0.3657407407407407]):0.006826784090644514[0.25]):0.018760858598665248[0.6905864197530864],(((((d__Bacteria_p__Proteobacteria_c__Alphaproteobacteria_o__Rhodobacterales_f__Rhodobacteraceae_g__Allgaiera_s__Allgaiera_indica_WGS__FNOB01:0.08719911233872142,((d__Bacteria_p__Proteobacteria_c__Gammaproteobacteria_o__Thiotrichales_f__Thiotrichaceae_g__Leucothrix_s__Leucothrix_mucor_WGS__ATTE01:0.07940069364413749,(d__Bacteria_p__Proteobacteria_c__Alphaproteobacteria_o__Rhodobacterales_f__Rhodobacteraceae_g__Roseicyclus_s__Roseicyclus_sp003688285_WGS__RCNT01:0.056888940096072364,(d__Bacteria_p__Proteobacteria_c__Alphaproteobacteria_o__Rhodobacterales_f__Rhodobacteraceae_g__HLUCCA09_s__HLUCCA09_sp003340565_WGS__QPLK01:0.07090454980804708,d__Bacteria_p__Proteobacteria_c__Alphaproteobacteria_o__Rhodobacterales_f__Rhodobacteraceae_g__Hasllibacter_s__Hasllibacter_halocynthiae_WGS__PVTT01:0.0829878421170637):0.02943851421394613[0.20370370370370372]):0.023203722111996006[0.37962962962962965]):0.028027850629134838[0.42592592592592593],((d__Bacteria_p__Proteobacteria_c__Alphaproteobacteria_o__Rhodobacterales_f__Rhodobacteraceae_g__Monaibacterium_s__Monaibacterium_marinum_WGS__OCTN01:0.05294012645097957,d__Bacteria_p__Proteobacteria_c__Alphaproteobacteria_o__Rhodobacterales_f__Rhodobacteraceae_g__Pontivivens_s__Pontivivens_insulae_WGS__QRDO01:0.03676548047144721):0.04797203145926146[0.9722222222222222],((d__Bacteria_p__Proteobacteria_c__Alphaproteobacteria_o__Rhodobacterales_f__Rhodobacteraceae_g__O448_s__O448_sp003265325_WGS__QGNX01:0.05891180921303443,d__Bacteria_p__Proteobacteria_c__Alphaproteobacteria_o__Rhodobacterales_f__Rhodobacteraceae_g__UBA3077_s__UBA3077_sp002162875_WGS__MABA01:0.10764757564746616):0.03071977522186184[0.7222222222222222],d__Bacteria_p__Proteobacteria_c__Alphaproteobacteria_o__Rhodobacterales_f__Rhodobacteraceae_g__Albimonas_s__Albimonas_donghaensis_WGS__FNMZ01:0.08504626595029244):0.005578904974846446[0.3842592592592593]):0.02096965295224755[0.5208333333333333]):0.009724717983183298[0.40509259259259256]):0.013142567537526822[0.36831275720164613],(d__Bacteria_p__Proteobacteria_c__Alphaproteobacteria_o__Rhodobacterales_f__Rhodobacteraceae_g__Boseongicola_s__Boseongicola_aestuarii_WGS__FXXQ01:0.09242049495664537,d__Bacteria_p__Proteobacteria_c__Alphaproteobacteria_o__Rhodobacterales_f__Rhodobacteraceae_g__IMCC34051_s__IMCC34051_sp003605175_WGS__QWDA01:0.05935503855690858):0.013448604628239727[0.04629629629629628]):0.0046913263277630944[0.3367003367003366],((d__Bacteria_p__Proteobacteria_c__Alphaproteobacteria_o__Rhodobacterales_f__Rhodobacteraceae_g__Actibacterium_s__Actibacterium_sp000744955_WGS__JQMY01:0.04085381332818125,(d__Bacteria_p__Proteobacteria_c__Alphaproteobacteria_o__Rhodobacterales_f__Rhodobacteraceae_g__Thioclava_s__Thioclava_indica_WGS__AUNB01:0.061374211875805974,d__Bacteria_p__Proteobacteria_c__Alphaproteobacteria_o__Rhodobacterales_f__Rhodobacteraceae_g__Jannaschia_s__Jannaschia_seohaensis_WGS__QGDJ01:0.06574011887331692):0.023409613554989828[0.17592592592592593]):0.011891269628168359[0.25],((d__Bacteria_p__Proteobacteria_c__Alphaproteobacteria_o__Rhodobacterales_f__Rhodobacteraceae_g__Thalassobacter_s__Thalassobacter_stenotrophicus_WGS__QEOR01:0.07578599275271762,d__Bacteria_p__Proteobacteria_c__Alphaproteobacteria_o__Rhodobacterales_f__Rhodobacteraceae_g__Tropicimonas_s__Tropicimonas_sabulilitoris_WGS__LOAS01:0.05401298426193587):0.012043904746460788[0.18518518518518523],d__Bacteria_p__Proteobacteria_c__Alphaproteobacteria_o__Rhodobacterales_f__Rhodobacteraceae_g__Nioella_s__Nioella_nitratireducens_WGS__MNBW01:0.046362154351855506):0.006873185471825983[0.27314814814814814]):0.018146109748037296[0.41481481481481475]):0.003059093736572811[0.34694989106753815],((((((((((((d__Bacteria_p__Proteobacteria_c__Alphaproteobacteria_o__Rhodobacterales_f__Rhodobacteraceae_g__Pseudoroseicyclus_s__Pseudoroseicyclus_aestuarii_WGS__QJTE01:0.06298075820159653,((d__Bacteria_p__Proteobacteria_c__Alphaproteobacteria_o__Rhodobacterales_f__Rhodobacteraceae_g__Allosediminivita_s__Allosediminivita_pacifica_WGS__QBKN01:0.054582442303509636,d__Bacteria_p__Proteobacteria_c__Alphaproteobacteria_o__Rhodobacterales_f__Rhodobacteraceae_g__Roseivivax_s__Roseivivax_jejudonensis_WGS__FWFK01:0.052458198207684104):0.02992507959045939[0.8981481481481481],d__Bacteria_p__Proteobacteria_c__Alphaproteobacteria_o__Rhodobacterales_f__Rhodobacteraceae_g__Salipiger_s__Salipiger_aestuarii_WGS__AJKJ01:0.04657444461502233):0.011353274610868314[0.6481481481481481]):0.013865594410371797[0.6203703703703705],((d__Bacteria_p__Proteobacteria_c__Alphaproteobacteria_o__Rhodobacterales_f__Rhodobacteraceae_g__Antarctobacter_s__Antarctobacter_heliothermus_WGS__FZON01:0.02968899936726059,((d__Bacteria_p__Proteobacteria_c__Alphaproteobacteria_o__Rhodobacterales_f__Rhodobacteraceae_g__Marinibacterium_s__Marinibacterium_sp003646465_WGS__QZEX01:0.09310929394318186,d__Bacteria_p__Proteobacteria_c__Alphaproteobacteria_o__Rhodobacterales_f__Rhodobacteraceae_g__Mameliella_s__Mameliella_alba_WGS__NIWA01:0.024446628749040685):0.01971570087436522[0.32407407407407407],d__Bacteria_p__Proteobacteria_c__Alphaproteobacteria_o__Rhodobacterales_f__Rhodobacteraceae_g__Pseudoprimorskyibacter_s__Pseudoprimorskyibacter_insulae_WGS__OMOJ01:0.04515099027545297):0.007650317614042433[0.30092592592592593]):0.008596312085247722[0.3734567901234568],(d__Bacteria_p__Proteobacteria_c__Alphaproteobacteria_o__Rhodobacterales_f__Rhodobacteraceae_g__Thalassococcus_s__Thalassococcus_halodurans_WGS__FNUZ01:0.04147049509023497,d__Bacteria_p__Proteobacteria_c__Alphaproteobacteria_o__Rhodobacterales_f__Rhodobacteraceae_g__Ponticoccus_s__Ponticoccus_marisrubri_WGS__LPXO01:0.06467881480534572):0.019499572457716358[0.11111111111111116]):0.01615320720539405[0.31666666666666665]):0.00870499552059782[0.4146090534979424],(d__Bacteria_p__Proteobacteria_c__Alphaproteobacteria_o__Rhodobacterales_f__Rhodobacteraceae_g__Citreimonas_s__Citreimonas_salinaria_WGS__FNPF01:0.05573189913553191,d__Bacteria_p__Proteobacteria_c__Alphaproteobacteria_o__Rhodobacterales_f__Rhodobacteraceae_g__Maliponia_s__Maliponia_aquimaris_WGS__FXYF01:0.055347982905060905):0.018691423263491203[0.04629629629629628]):0.016857030508495637[0.3535353535353536],d__Bacteria_p__Proteobacteria_c__Alphaproteobacteria_o__Rhodobacterales_f__Rhodobacteraceae_g__Sulfitobacter_s__Sulfitobacter_sp003335585_WGS__QBFD01:0.032809164194083855):0.006862442048201185[0.3256172839506172],((((d__Bacteria_p__Proteobacteria_c__Alphaproteobacteria_o__Rhodobacterales_f__Rhodobacteraceae_g__Sagittula_s__Sagittula_stellata_WGS__AAYA01:0.07009352444267465,(d__Bacteria_p__Proteobacteria_c__Alphaproteobacteria_o__Rhodobacterales_f__Rhodobacteraceae_g__Marivivens_s__Marivivens_niveibacter_WGS__MSPP01:0.007601825168287426,d__Bacteria_p__Proteobacteria_c__Alphaproteobacteria_o__Rhodobacterales_f__Rhodobacteraceae_g__Marivivens_s__Marivivens_niveibacter_WGS__MSPP01:0.00000100000050002909):0.020648639935919567[0.962962962962963]):0.016473356276084372[0.5324074074074074],(d__Bacteria_p__Proteobacteria_c__Alphaproteobacteria_o__Rhodobacterales_f__Rhodobacteraceae_g__Halocynthiibacter_s__Halocynthiibacter_sp003031585_WGS__PWAA01:0.03232909028950304,(d__Bacteria_p__Proteobacteria_c__Alphaproteobacteria_o__Rhodobacterales_f__Rhodobacteraceae_g__Cognatishimia_s__Cognatishimia_maritima_WGS__FQWM01:0.03536805460792924,(d__Bacteria_p__Proteobacteria_c__Alphaproteobacteria_o__Rhodobacterales_f__Rhodobacteraceae_g__R2A62_s__R2A62_sp000161835_WGS__ACOA01:0.046495951142428965,d__Bacteria_p__Proteobacteria_c__Alphaproteobacteria_o__Rhodobacterales_f__Rhodobacteraceae_g__Aliiroseovarius_s__Aliiroseovarius_crassostreae_WGS__LKBA01:0.018964630964737966):0.017041237251395957[0.35185185185185186]):0.004350117358500244[0.2407407407407407]):0.005851079514665748[0.2222222222222222]):0.003910529125274377[0.2299382716049383],(d__Bacteria_p__Proteobacteria_c__Alphaproteobacteria_o__Rhodobacterales_f__Rhodobacteraceae_g__56-14-T64_s__56-14-T64_sp005771405_WGS__VAUA01:0.06093068589662841,((d__Bacteria_p__Proteobacteria_c__Alphaproteobacteria_o__Rhodobacterales_f__Rhodobacteraceae_g__Pseudophaeobacter_A_s__Pseudophaeobacter_A_gallaeciensis_A_WGS__QEOS01:0.028931619170244546,((d__Bacteria_p__Proteobacteria_c__Alphaproteobacteria_o__Rhodobacterales_f__Rhodobacteraceae_g__Pseudodonghicola_s__Pseudodonghicola_sp004348975_WGS__SMFP01:0.042055403759182645,d__Bacteria_p__Proteobacteria_c__Alphaproteobacteria_o__Rhodobacterales_f__Rhodobacteraceae_g__MYP11_s__MYP11_sp004803475_WGS__SRKY01:0.013654199685308758):0.015428573748092804[0.2314814814814815],d__Bacteria_p__Proteobacteria_c__Alphaproteobacteria_o__Rhodobacterales_f__Rhodobacteraceae_g__Tropicibacter_s__Tropicibacter_naphthalenivorans_WGS__CYSE01:0.032920919122759074):0.001843530974539639[0.17129629629629628]):0.004240838221500395[0.3487654320987654],(d__Bacteria_p__Proteobacteria_c__Alphaproteobacteria_o__Rhodobacterales_f__Rhodobacteraceae_g__HTCC2150_s__HTCC2150_sp000169395_WGS__AAXZ01:0.09306215706216539,((d__Bacteria_p__Proteobacteria_c__Alphaproteobacteria_o__Rhodobacterales_f__Rhodobacteraceae_g__Planktotalea_s__Planktotalea_frisia_WGS__MLCB01:0.04829876443838884,d__Bacteria_p__Proteobacteria_c__Alphaproteobacteria_o__Rhodobacterales_f__Rhodobacteraceae_g__UBA3069_s__UBA3069_sp002366795_WGS__DFBX01:0.03176504547691824):0.008386250595528073[0.36111111111111116],(d__Bacteria_p__Proteobacteria_c__Alphaproteobacteria_o__Rhodobacterales_f__Rhodobacteraceae_g__Pelagimonas_s__Pelagimonas_varians_WGS__QKMF01:0.03951926315741777,d__Bacteria_p__Proteobacteria_c__Alphaproteobacteria_o__Rhodobacterales_f__Rhodobacteraceae_g__Primorskyibacter_s__Primorskyibacter_sedentarius_WGS__SLZU01:0.02860446257954007):0.025141982778794335[0.8055555555555556]):0.0049285870547701146[0.7222222222222222]):0.012721407564893867[0.662037037037037]):0.01040410173188915[0.5775462962962963]):0.008760883565108507[0.6111111111111112]):0.005359181543318609[0.37905092592592593],((((d__Bacteria_p__Proteobacteria_c__Alphaproteobacteria_o__Rhodobacterales_f__Rhodobacteraceae_g__Sedimentitalea_s__Sedimentitalea_nanhaiensis_WGS__FPAW01:0.04915754917152999,d__Bacteria_p__Proteobacteria_c__Alphaproteobacteria_o__Rhodobacterales_f__Rhodobacteraceae_g__Phaeobacter_s__Phaeobacter_inhibens_WGS__LOHU01:0.023602228039039615):0.021250635410223893[0.4629629629629629],d__Bacteria_p__Proteobacteria_c__Alphaproteobacteria_o__Rhodobacterales_f__Rhodobacteraceae_g__Albibacillus_s__Albibacillus_sp002706905_WGS__VCPC01:0.029138823938644056):0.011422668244842784[0.28240740740740744],d__Bacteria_p__Proteobacteria_c__Alphaproteobacteria_o__Rhodobacterales_f__Rhodobacteraceae_g__Pseudophaeobacter_s__Pseudophaeobacter_sp000152965_WGS__MPDA01:0.03419569794129371):0.011193242044179336[0.2685185185185185],(((d__Bacteria_p__Proteobacteria_c__Alphaproteobacteria_o__Rhodobacterales_f__Rhodobacteraceae_g__Tateyamaria_s__Tateyamaria_sp900143535_WGS__FRFA01:0.07767183236616308,(d__Bacteria_p__Proteobacteria_c__Alphaproteobacteria_o__Rhodobacterales_f__Rhodobacteraceae_g__Octadecabacter_s__Octadecabacter_ascidiaceicola_WGS__FXYD01:0.035070561085137515,d__Bacteria_p__Proteobacteria_c__Alphaproteobacteria_o__Rhodobacterales_f__Rhodobacteraceae_g__Ascidiaceihabitans_s__Ascidiaceihabitans_donghaensis_WGS__OMOR01:0.02625470917970256):0.009777007530101642[0.4814814814814815]):0.006434000007912244[0.3287037037037037],d__Bacteria_p__Proteobacteria_c__Alphaproteobacteria_o__Rhodobacterales_f__Rhodobacteraceae_g__Sulfitobacter_C_s__Sulfitobacter_C_sp000620505_WGS__JIBC01:0.02932312775058447):0.019226307871372493[0.521604938271605],(d__Bacteria_p__Proteobacteria_c__Alphaproteobacteria_o__Rhodobacterales_f__Rhodobacteraceae_g__GCA-2747035_s__GCA-2747035_sp002747035_WGS__PDRZ01:0.02052310785102733,d__Bacteria_p__Proteobacteria_c__Alphaproteobacteria_o__Rhodobacterales_f__Rhodobacteraceae_g__Shimia_s__Shimia_gijangensis_WGS__FQZQ01:0.037450922144155054):0.005173428088908824[0.5555555555555556]):0.002628143807199411[0.3925925925925926]):0.009766620919946203[0.31275720164609055]):0.005298157275755871[0.3995726495726496]):0.0049819710075425195[0.38793922127255465],(((d__Bacteria_p__Proteobacteria_c__Alphaproteobacteria_o__Rhodobacterales_f__Rhodobacteraceae_g__Pseudooceanicola_s__Pseudooceanicola_sp004959925_WGS__SPUW01:0.039133742279273305,d__Bacteria_p__Proteobacteria_c__Alphaproteobacteria_o__Rhodobacterales_f__Rhodobacteraceae_g__Oceanicola_s__Oceanicola_sp006363825_WGS__VFFF01:0.026177784061229042):0.01961988916206053[0.4444444444444444],(d__Bacteria_p__Proteobacteria_c__Alphaproteobacteria_o__Rhodobacterales_f__Rhodobacteraceae_g__Pseudaestuariivita_s__Pseudaestuariivita_atlantica_WGS__AQQZ01:0.030843455092465114,d__Bacteria_p__Proteobacteria_c__Alphaproteobacteria_o__Rhodobacterales_f__Rhodobacteraceae_g__Pseudoruegeria_s__Pseudoruegeria_aquimaris_WGS__FWFQ01:0.07229931098322319):0.008225147639727233[0.19444444444444442]):0.02537127462452314[0.3858024691358025],(d__Bacteria_p__Proteobacteria_c__Alphaproteobacteria_o__Rhodobacterales_f__Rhodobacteraceae_g__Litorimicrobium_s__Litorimicrobium_taeanense_WGS__FOEP01:0.03845330636500046,(d__Bacteria_p__Proteobacteria_c__Alphaproteobacteria_o__Rhodobacterales_f__Rhodobacteraceae_g__Poseidonocella_s__Poseidonocella_pacifica_WGS__FOJU01:0.03955670335332167,d__Bacteria_p__Proteobacteria_c__Alphaproteobacteria_o__Rhodobacterales_f__Rhodobacteraceae_g__Palleronia_s__Palleronia_sp004005435_WGS__RZWH01:0.06705130182759556):0.015381130701451395[0.13888888888888884]):0.022831869563643067[0.32407407407407407]):0.00000100000050002909[0.23456790123456794]):0.004900564097795719[0.47906602254428343],(d__Bacteria_p__Proteobacteria_c__Alphaproteobacteria_o__Rhodobacterales_f__Rhodobacteraceae_g__Leisingera_s__Leisingera_sp000203975_WGS__JWLG01:0.052745679616596035,((d__Bacteria_p__Proteobacteria_c__Alphaproteobacteria_o__Rhodobacterales_f__Rhodobacteraceae_g__59-46-T64_s__59-46-T64_sp003205515_WGS__MAAZ01:0.04746128552144157,(d__Bacteria_p__Proteobacteria_c__Alphaproteobacteria_o__Rhodobacterales_f__Rhodobacteraceae_g__Aquimixticola_s__Aquimixticola_soesokkakensis_WGS__FWFS01:0.06119514369464978,d__Bacteria_p__Proteobacteria_c__Alphaproteobacteria_o__Rhodobacterales_f__Rhodobacteraceae_g__Oceaniglobus_s__Oceaniglobus_indicus_WGS__NMZM01:0.06374777312906615):0.013863434858742904[0.2962962962962963]):0.011929250839111373[0.4305555555555556],(d__Bacteria_p__Proteobacteria_c__Alphaproteobacteria_o__Rhodobacterales_f__Rhodobacteraceae_g__Maritimibacter_s__Maritimibacter_sp002695005_WGS__NZNT01:0.0405660564278303,d__Bacteria_p__Proteobacteria_c__Alphaproteobacteria_o__Rhodobacterales_f__Rhodobacteraceae_g__Halocyntiibacter_A_s__Halocyntiibacter_A_alkanivorans_WGS__QOLB01:0.06930742329675826):0.008176985611859306[0.20370370370370372]):0.003040358982699302[0.3310185185185185]):0.011300324485062404[0.37777777777777777]):0.011042174031280147[0.5703347578347578],(d__Bacteria_p__Proteobacteria_c__Alphaproteobacteria_o__Rhodobacterales_f__Rhodobacteraceae_g__FREY01_s__FREY01_sp900143635_WGS__FREY01:0.04749937779573109,(d__Bacteria_p__Proteobacteria_c__Alphaproteobacteria_o__Rhodobacterales_f__Rhodobacteraceae_g__Loktanella_s__Loktanella_sp004145405_WGS__SELQ01:0.05135672950206228,((d__Bacteria_p__Proteobacteria_c__Alphaproteobacteria_o__Rhodobacterales_f__Rhodobacteraceae_g__Litoreibacter_s__Litoreibacter_arenae_WGS__AONI01:0.06523206048452942,d__Bacteria_p__Proteobacteria_c__Alphaproteobacteria_o__Rhodobacterales_f__Rhodobacteraceae_g__Flavimaricola_s__Flavimaricola_marinus_WGS__FXZK01:0.03815079684660822):0.019628124289015243[0.31481481481481477],(d__Bacteria_p__Proteobacteria_c__Alphaproteobacteria_o__Rhodobacterales_f__Rhodobacteraceae_g__Cognatiyoonia_s__Cognatiyoonia_koreensis_WGS__FOIZ01:0.05460887934884799,(d__Bacteria_p__Proteobacteria_c__Alphaproteobacteria_o__Rhodobacterales_f__Rhodobacteraceae_g__Amylibacter_s__Amylibacter_sediminis_WGS__MDVX01:0.09610793008846846,(d__Bacteria_p__Proteobacteria_c__Alphaproteobacteria_o__Rhodobacterales_f__Rhodobacteraceae_g__Nereida_s__Nereida_ignava_WGS__FORZ01:0.058876234888054324,d__Bacteria_p__Proteobacteria_c__Alphaproteobacteria_o__Rhodobacterales_f__Rhodobacteraceae_g__Yoonia_s__Yoonia_rosea_WGS__FTPR01:0.03941481427193976):0.011182792187112446[0.2129629629629629]):0.006742425856803286[0.3055555555555556]):0.007695203023998819[0.43518518518518523]):0.00949188839684829[0.475925925925926]):0.01066889381999082[0.4413580246913581]):0.00828962634773897[0.41005291005291]):0.00000100000050002909[0.7279320987654321],(d__Bacteria_p__Proteobacteria_c__Alphaproteobacteria_o__Rhodobacterales_f__Rhodobacteraceae_g__CPC320_s__CPC320_sp002336405_WGS__DOKA01:0.13885938023531602,d__Bacteria_p__Proteobacteria_c__Alphaproteobacteria_o__Rhodobacterales_f__Rhodobacteraceae_g__Marivita_s__Marivita_geojedonensis_WGS__JFKC01:0.021632519803896414):0.013934163515890297[0.04629629629629628]):0.010104316764820005[0.7453703703703705],d__Bacteria_p__Proteobacteria_c__Alphaproteobacteria_o__Rhodobacterales_f__Rhodobacteraceae_g__Lentibacter_s__Lentibacter_sp003417655_WGS__QVMW01:0.05518153165047797):0.011628880674132567[0.7595532039976485],(d__Bacteria_p__Proteobacteria_c__Alphaproteobacteria_o__Rhodobacterales_f__Rhodobacteraceae_g__Ruegeria_E_s__Ruegeria_E_litorea_WGS__FWFO01:0.04110419315048344,(((((d__Bacteria_p__Proteobacteria_c__Alphaproteobacteria_o__Rhodobacterales_f__Rhodobacteraceae_g__NORP110_s__NORP110_sp002732955_WGS__NVTR01:0.0818785059432385,d__Bacteria_p__Proteobacteria_c__Alphaproteobacteria_o__Rhodobacterales_f__Rhodobacteraceae_g__Sediminimonas_s__Sediminimonas_qiaohouensis_WGS__AUIJ01:0.043356137964774):0.01650012957918884[0.25],d__Bacteria_p__Proteobacteria_c__Alphaproteobacteria_o__Rhodobacterales_f__Rhodobacteraceae_g__Rhodobacter_B_s__Rhodobacter_B_lobularis_WGS__LFTY01:0.05597275786914265):0.0220584566098679[0.19444444444444442],(d__Bacteria_p__Proteobacteria_c__Alphaproteobacteria_o__Rhodobacterales_f__Rhodobacteraceae_g__Marinovum_s__Marinovum_algicola_WGS__FWFM01:0.039672650902264094,(d__Bacteria_p__Proteobacteria_c__Alphaproteobacteria_o__Rhodobacterales_f__Rhodobacteraceae_g__Salinihabitans_s__Salinihabitans_flavidus_WGS__FODS01:0.03722963680190302,d__Bacteria_p__Proteobacteria_c__Alphaproteobacteria_o__Rhodobacterales_f__Rhodobacteraceae_g__UBA7951_s__UBA7951_sp003511785_WGS__DOIS01:0.0364546254025206):0.011212076409538004[0.34259259259259256]):0.010416188993073252[0.36111111111111116]):0.013879633382358985[0.23888888888888893],(d__Bacteria_p__Proteobacteria_c__Alphaproteobacteria_o__Rhodobacterales_f__Rhodobacteraceae_g__Roseovarius_s__Roseovarius_gaetbuli_WGS__FWFJ01:0.04819721004526557,d__Bacteria_p__Proteobacteria_c__Alphaproteobacteria_o__Rhodobacterales_f__Rhodobacteraceae_g__Marimonas_s__Marimonas_sp003258925_WGS__QLIW01:0.04371323645670738):0.016355340098612697[0.35185185185185186]):0.01511073468323599[0.35185185185185186],((d__Bacteria_p__Proteobacteria_c__Alphaproteobacteria_o__Rhodobacterales_f__Rhodobacteraceae_g__Cribrihabitans_s__Cribrihabitans_marinus_WGS__FNYD01:0.032243451283924786,d__Bacteria_p__Proteobacteria_c__Alphaproteobacteria_o__Rhodobacterales_f__Rhodobacteraceae_g__Ruegeria_s__Ruegeria_atlantica_WGS__OMPH01:0.050481576399803996):0.015913322953259715[0.2314814814814815],(d__Bacteria_p__Proteobacteria_c__Alphaproteobacteria_o__Rhodobacterales_f__Rhodobacteraceae_g__Aestuariivita_s__Aestuariivita_boseongensis_WGS__JXYH01:0.0632536154266876,d__Bacteria_p__Proteobacteria_c__Alphaproteobacteria_o__Rhodobacterales_f__Rhodobacteraceae_g__Jhaorihella_s__Jhaorihella_thermophila_WGS__FNVD01:0.036315266337818494):0.01870611060050085[0.07407407407407407]):0.00000100000050002909[0.2222222222222222]):0.017731306325041562[0.29713804713804715]):0.005021366168455866[0.2862654320987654]):0.010672525809007382[0.8411306042884991],(d__Bacteria_p__Proteobacteria_c__Alphaproteobacteria_o__Rhodobacterales_f__Rhodobacteraceae_g__HLUCCA08_s__HLUCCA08_sp003129565_WGS__QETF01:0.03699127356715841,(d__Bacteria_p__Proteobacteria_c__Alphaproteobacteria_o__Rhodobacterales_f__Rhodobacteraceae_g__Silicimonas_s__Silicimonas_algicola_WGS__QGGV01:0.11060369098041567,d__Bacteria_p__Proteobacteria_c__Alphaproteobacteria_o__Rhodobacterales_f__Rhodobacteraceae_g__Lutimaribacter_s__Lutimaribacter_saemankumensis_WGS__FNEB01:0.0349518640142241):0.012160319891615005[0.08333333333333337]):0.01068453838896748[0.1157407407407407]):0.022186464207059865[0.8710736052508204]):0.01882298303825735[0.7905689194348988],d__Bacteria_p__Proteobacteria_c__Alphaproteobacteria_o__Rhodobacterales_f__Rhodobacteraceae_g__Rhodobacter_C_s__Rhodobacter_C_vinaykumarii_WGS__FTOM01:0.04830350576068165):0.00940676930627829[0.7934618291761149]):0.010573309779692334[0.8848238482384824]):0.023626289045411062[0.9018518518518519]):0.020929799248264797[0.9294159544159544]):0.012889482242058669[0.9386223344556678]):0.004566327233913261[0.9513543394140409],((d__Bacteria_p__Proteobacteria_c__Alphaproteobacteria_o__Rhodobacterales_f__Rhodobacteraceae_g__Meinhardsimonia_s__Meinhardsimonia_xiamenensis_WGS__PVND01:0.08410404563856477,(d__Bacteria_p__Proteobacteria_c__Alphaproteobacteria_o__Rhodobacterales_f__Rhodobacteraceae_g__3107_s__3107_sp001483205_WGS__JPPB01:0.1143899150240626,d__Bacteria_p__Proteobacteria_c__Alphaproteobacteria_o__Rhodobacterales_f__Rhodobacteraceae_g__UBA10424_s__UBA10424_sp003500165_WGS__DNSZ01:0.14706816693265073):0.04923119071046204[0.32407407407407407]):0.007761963804351047[0.19444444444444442],(d__Bacteria_p__Proteobacteria_c__Alphaproteobacteria_o__Rhodobacterales_f__Rhodobacteraceae_g__Tranquillimonas_s__Tranquillimonas_alkanivorans_WGS__FOXA01:0.062289848143702656,d__Bacteria_p__Proteobacteria_c__Alphaproteobacteria_o__Rhodobacterales_f__Rhodobacteraceae_g__Mangrovicoccus_s__Mangrovicoccus_sp003254465_WGS__QDFI01:0.08272460389925897):0.023556922640982768[0.17592592592592593]):0.01870469850924339[0.18981481481481477]):0.02050484055932114[0.9812816413535838]):0.049803704143998914[0.9882275132275132]):0.11670928182596071[0.9999347939488784]):0.09129642971289315[0.9977984977984978],(d__Bacteria_p__Proteobacteria_c__Gammaproteobacteria_o__Xanthomonadales_f__Wenzhouxiangellaceae_g__GCA-2722315_s__GCA-2722315_sp002722315_WGS__PBLG01:0.4274298900308692,d__Bacteria_p__Proteobacteria_c__Gammaproteobacteria_o__Thiotrichales_f__Thiotrichaceae_g__Thiolinea_s__Thiolinea_eikelboomii_WGS__FUYB01:0.291512194268781):0.06275035299175492[0.07407407407407407]):0.06462694386755656[0.9865261813537676],d__Bacteria_p__Proteobacteria_c__Gammaproteobacteria_o__UBA5335_f__UBA5335_g__Macondimonas_s__Macondimonas_diazotrophica_WGS__SRIO01:0.25504931403727144):0.05108863983639393[0.9802765093860984],((d__Bacteria_p__Proteobacteria_c__Gammaproteobacteria_o__XJ16_f__Halofilaceae_g__Halofilum_s__Halofilum_ochraceum_WGS__LVEG02:0.18042068207833703,d__Bacteria_p__Proteobacteria_c__Gammaproteobacteria_o__Thiohalospirales_f__Thiohalospiraceae_g__Thiohalospira_s__Thiohalospira_halophila_WGS__FOMJ01:0.18696896521335382):0.08675629843636898[0.8055555555555556],(d__Bacteria_p__Desulfobacterota_c__GWC2-55-46_o__GWC2-55-46_f__GWC2-55-46_g__GWB2-55-19_s__GWB2-55-19_sp001797465_WGS__MGPQ01:0.28252092129965684,(((d__Bacteria_p__Proteobacteria_c__Gammaproteobacteria_o__Competibacterales_f__Competibacteraceae_g__Plasticicumulans_s__Plasticicumulans_acidivorans_WGS__QGTJ01:0.10046337805776057,d__Bacteria_p__Proteobacteria_c__Gammaproteobacteria_o__Competibacterales_f__Competibacteraceae_g__Plasticicumulans_A_s__Plasticicumulans_A_lactativorans_WGS__SLWY01:0.09695708546536316):0.12505494688794574[0.9814814814814815],(d__Bacteria_p__Proteobacteria_c__Gammaproteobacteria_o__UBA6522_f__UBA6522_g__FEN-1219_s__FEN-1219_sp003155415_WGS__PMCP01:0.2297354503661533,((d__Bacteria_p__Proteobacteria_c__Gammaproteobacteria_o__GCA-2729495_f__GCA-2729495_g__GCA-002729875_s__GCA-002729875_sp002688175_WGS__NZCC01:0.13307685084378704,d__Bacteria_p__Proteobacteria_c__Gammaproteobacteria_o__GCA-2729495_f__GCA-2729495_g__GCA-2729495_s__GCA-2729495_sp002729495_WGS__PBYE01:0.1828847525855864):0.05361044266629059[0.6666666666666667],((d__Bacteria_p__Bacteroidota_c__Bacteroidia_o__Cytophagales_f__Cyclobacteriaceae_g__SZUA-3_s__SZUA-3_sp003232185_WGS__QIMC01:0.23136447099642676,d__Bacteria_p__Proteobacteria_c__Gammaproteobacteria_o__SZUA-146_f__SZUA-146_g__SZUA-146_s__SZUA-146_sp003228965_WGS__QIGP01:0.2084482840235479):0.040862625705710684[0.34259259259259256],d__Bacteria_p__Proteobacteria_c__Gammaproteobacteria_o__GCA-2729495_f__GCA-2729495_g__J054_s__J054_sp003695765_WGS__RFHQ01:0.11764896640064401):0.04487967182962168[0.34259259259259256]):0.0447084083363132[0.8032407407407407]):0.05663999868433296[0.8685185185185185]):0.025899715102370453[0.626984126984127],(d__Bacteria_p__Proteobacteria_c__Gammaproteobacteria_o__UBA12402_f__UBA12402_g__1-14-0-20-46-22_s__1-14-0-20-46-22_sp002796245_WGS__PCUS01:0.24981152795835365,(d__Bacteria_p__Proteobacteria_c__Gammaproteobacteria_o__Enterobacterales_f__Kangiellaceae_g__Aliikangiella_s__Aliikangiella_marina_WGS__VIKR01:0.1906530235843625,(d__Bacteria_p__Proteobacteria_c__Gammaproteobacteria_o__Enterobacterales_f__Kangiellaceae_g__Pleionea_s__Pleionea_mediterranea_WGS__QGGU01:0.2512636700314383,d__Bacteria_p__Proteobacteria_c__Gammaproteobacteria_o__Enterobacterales_f__GCA-002770795_g__GCA-2746155_s__GCA-2746155_sp002746155_WGS__NVWF01:0.26329999080729655):0.03883387318856578[0.20370370370370372]):0.0399327644032431[0.3287037037037037]):0.051129787240410854[0.5864197530864197]):0.02863995896219804[0.6927609427609427]):0.03367089397185391[0.7631172839506173]):0.036160841653320876[0.7142857142857143]):0.02165009422042719[0.9225902921555096]):0.02674415540913291[0.9389223560910308],(((d__Bacteria_p__Proteobacteria_c__Alphaproteobacteria_o__Dongiales_f__Dongiaceae_g__SYSU-D60009_s__SYSU-D60009_sp003574735_WGS__QORW01:0.39586654657046066,d__Bacteria_p__Proteobacteria_c__Alphaproteobacteria_o__Geminicoccales_f__Geminicoccaceae_g__HRBIN40_s__HRBIN40_sp002898275_WGS__BEIQ01:0.2097317824227827):0.0778910081039643[0.7407407407407407],d__Bacteria_p__Proteobacteria_c__Gammaproteobacteria_o__UBA2770_f__UBA2770_g__UBA2770_s__UBA2770_sp002352565_WGS__DEIQ01:0.3213584864608972):0.03940873313795221[0.6018518518518519],(d__Bacteria_p__Proteobacteria_c__Gammaproteobacteria_o__Pseudomonadales_f__Cellvibrionaceae_g__GCA-2707785_s__GCA-2707785_sp002707785_WGS__PANW01:0.3192386585300538,d__Bacteria_p__Proteobacteria_c__Gammaproteobacteria_o__Pseudomonadales_f__Spongiibacteraceae_g__Dasania_s__Dasania_marina_WGS__ARDZ01:0.2831095272437337):0.4051429394159303[1]):0.007455067230886854[0.37268518518518523]):0.04527111929086303[0.9518085336798787],((d__Bacteria_p__Proteobacteria_c__Gammaproteobacteria_o__Xanthomonadales_f__Ahniellaceae_g__UBA4656_s__UBA4656_sp002405525_WGS__DHLY01:0.31457733143539873,d__Bacteria_p__Proteobacteria_c__Gammaproteobacteria_o__Xanthomonadales_f__Rhodanobacteraceae_g__Tahibacter_s__Tahibacter_aquaticus_WGS__SNZH01:0.174462076776989):0.05388275757027046[0.5833333333333333],(d__Bacteria_p__Proteobacteria_c__Gammaproteobacteria_o__Xanthomonadales_f__SZUA-38_g__SZUA-38_s__SZUA-38_sp003233095_WGS__QIKT01:0.3851702449693361,d__Bacteria_p__Proteobacteria_c__Gammaproteobacteria_o__Xanthomonadales_f__Marinicellaceae_g__Marinicella_s__Marinicella_sediminis_WGS__MVBD01:0.3119451543349115):0.06578465531409271[0.11111111111111116]):0.039366891279728325[0.3672839506172839]):0.05135879760569803[0.9621693121693121]):0.028220125107637585[0.9464745494157258],((((((d__Bacteria_p__Marinisomatota_c__Marinisomatia_o__Marinisomatales_f__UBA8229_g__AB-629-J13_s__AB-629-J13_sp002346675_WGS__DEAI01:0.31802648012640383,d__Bacteria_p__Marinisomatota_c__Marinisomatia_o__SCGC-AAA003-L08_f__SCGC-AAA003-L08_g__SCGC-AAA003-L08_s__SCGC-AAA003-L08_sp002701525_WGS__NZVQ01:0.2577770028334462):0.07909052238400631[0.8888888888888888],(d__Bacteria_p__Marinisomatota_c__Marinisomatia_o__SCGC-AAA003-L08_f__GCA-002707645_g__GCA-2717625_s__GCA-2717625_sp002717625_WGS__PBEF01:0.22649390586795604,d__Bacteria_p__Marinisomatota_c__Marinisomatia_o__SCGC-AAA003-L08_f__GCA-002707645_g__GCA-002707645_s__GCA-002707645_sp002707645_WGS__PANN01:0.26723998281787037):0.1475527452020112[1]):0.0385637315879996[0.5679012345679013],(((d__Bacteria_p__Marinisomatota_c__Marinisomatia_o__Marinisomatales_f__UBA1611_g__UBA2134_s__UBA2134_sp002718285_WGS__PBAR01:0.42173099565404154,d__Bacteria_p__Marinisomatota_c__Marinisomatia_o__Marinisomatales_f__UBA1611_g__UBA2134_s__UBA2134_sp002718285_WGS__PBAR01:0.27973491092167435):0.11150789325032714[0.6944444444444444],d__Bacteria_p__Marinisomatota_c__Marinisomatia_o__Marinisomatales_f__UBA1611_g__TMED80_s__TMED80_sp002170405_WGS__SGYO01:0.31387392913245094):0.121371809250444[0.8703703703703703],(d__Bacteria_p__Marinisomatota_c__Marinisomatia_o__Marinisomatales_f__TCS55_g__GCA-002701945_s__GCA-002701945_sp002701785_WGS__NZXC01:0.41948507378090444,d__Bacteria_p__Marinisomatota_c__Marinisomatia_o__Marinisomatales_f__TCS55_g__UBA2126_s__UBA2126_sp002256485_WGS__NNSG01:0.2849992168549951):0.06404220377535014[0.4537037037037037]):0.020835537767583474[0.6481481481481481]):0.09975748518958506[0.8310185185185185],((d__Bacteria_p__Bacteroidota_c__Rhodothermia_o__Rhodothermales_f__Bin80_g__Bin80_s__Bin80_sp002238805_WGS__MPNB01:0.36688748663136556,d__Bacteria_p__Bacteroidota_c__Rhodothermia_o__Rhodothermales_f__Salinibacteraceae_g__Tc-Br11-B2g6-7_s__Tc-Br11-B2g6-7_sp001564055_WGS__PWGI01:0.24558194167991879):0.10144207616552184[0.9074074074074074],d__Bacteria_p__Marinisomatota_c__Marinisomatia_o__SCGC-AAA003-L08_f__D37C17_g__D37C17_s__D37C17_sp004124405_WGS__SCKP01:0.2700275376150917):0.04657610845764687[0.6805555555555556]):0.04415422418605433[0.7474747474747474],((d__Bacteria_p__Proteobacteria_c__Gammaproteobacteria_o__DSM-16500_f__DSM-16500_g__Aquicella_s__Aquicella_lusitana_WGS__QQAX01:0.3572666804751375,(((d__Bacteria_p__Proteobacteria_c__Gammaproteobacteria_o__DSM-16500_f__DSM-16500_g__2-12-FULL-37-34_s__2-12-FULL-37-34_sp001801495_WGS__MGXW01:0.3004916366910571,d__Bacteria_p__Proteobacteria_c__Gammaproteobacteria_o__DSM-16500_f__DSM-16500_g__UBA4722_s__UBA4722_sp002404295_WGS__DHJK01:0.2311846544005527):0.07926482828161066[0.7037037037037037],d__Bacteria_p__Verrucomicrobiota_A_c__Chlamydiia_o__Parachlamydiales_f__SM23-39_g__2-02-FULL-45-22_A_s__2-02-FULL-45-22_A_sp002773795_WGS__PFAD01:0.275068854148696):0.1864716191121861[0.9861111111111112],d__Bacteria_p__Proteobacteria_c__Gammaproteobacteria_o__UBA7366_f__UBA7366_g__UBA7366_s__UBA7366_sp002469885_WGS__DKOI01:0.3876802108967253):0.12345685657202578[0.8950617283950617]):0.06008814224004907[0.8101851851851851],(d__Bacteria_p__Proteobacteria_c__Gammaproteobacteria_o__UBA1113_f__UBA1113_g__GCA-2709565_s__GCA-2709565_sp002709565_WGS__PAPY01:0.7433744738837519,d__Bacteria_p__Marinisomatota_c__UBA8477_o__UBA8477_f__UBA8477_g__UBA8477_s__UBA8477_sp001872685_WGS__MNWS01:0.5288495518867106):0.07389675155034188[0.18518518518518523]):0.042719494728499695[0.6080246913580247]):0.028067009679721394[0.6172839506172839],(d__Bacteria_p__Nitrospinota_A_c__UBA8248_o__UBA8248_f__UBA8248_g__Bin107_s__Bin107_sp002238965_WGS__MPNJ01:0.49882403233952477,(d__Bacteria_p__Proteobacteria_c__Gammaproteobacteria_o__Enterobacterales_f__GCA-002770795_g__J021_s__J021_sp003696665_WGS__RFGJ01:0.34775160272340266,((((d__Bacteria_p__Cyanobacteria_c__Cyanobacteriia_o__PCC-6307_f__Cyanobiaceae_g__Synechococcus_C_s__Synechococcus_C_sp001632165_WGS__LVHU01:0.08136473992253139,((d__Bacteria_p__Cyanobacteria_c__Cyanobacteriia_o__PCC-6307_f__Cyanobiaceae_g__AG-402-N21_s__AG-402-N21_sp003216435_WGS__QCIW01:0.25940913707484187,(d__Bacteria_p__Cyanobacteria_c__Cyanobacteriia_o__PCC-6307_f__Cyanobiaceae_g__AG-409-G20_s__AG-409-G20_sp003215775_WGS__QCJW01:0.11791674916044405,(d__Bacteria_p__Cyanobacteria_c__Cyanobacteriia_o__PCC-6307_f__Cyanobiaceae_g__AG-409-M05_s__AG-409-M05_sp003215435_WGS__QCKJ01:0.09018551107299849,((d__Bacteria_p__Cyanobacteria_c__Cyanobacteriia_o__PCC-6307_f__Cyanobiaceae_g__AG-409-B05_s__AG-409-B05_sp003216075_WGS__QCJK01:0.11327876824128175,d__Bacteria_p__Cyanobacteria_c__Cyanobacteriia_o__PCC-6307_f__Cyanobiaceae_g__AG-363-O15_s__AG-363-O15_sp003278255_WGS__QCFZ01:0.08496682276167457):0.018682494254847925[0.36111111111111116],((d__Bacteria_p__Cyanobacteria_c__Cyanobacteriia_o__PCC-6307_f__Cyanobiaceae_g__AG-363-K07_s__AG-363-K07_sp003280225_WGS__QCFO01:0.11907617896479332,(d__Bacteria_p__Cyanobacteria_c__Cyanobacteriia_o__PCC-6307_f__Cyanobiaceae_g__AG-409-L18_s__AG-409-L18_sp003215535_WGS__QCKG01:0.08004581448930362,(d__Bacteria_p__Cyanobacteria_c__Cyanobacteriia_o__PCC-6307_f__Cyanobiaceae_g__AG-363-O06_s__AG-363-O06_sp003280085_WGS__QCFY01:0.10250870092835258,(d__Bacteria_p__Cyanobacteria_c__Cyanobacteriia_o__PCC-6307_f__Cyanobiaceae_g__AG-409-J19_s__AG-409-J19_sp003215635_WGS__QCKC01:0.1387715957745861,d__Bacteria_p__Cyanobacteria_c__Cyanobacteriia_o__PCC-6307_f__Cyanobiaceae_g__AG-363-N16_s__AG-363-N16_sp003280135_WGS__QCFW01:0.22679958419646645):0.0152143070584912[0.2129629629629629]):0.028911637203330356[0.31481481481481477]):0.007945336875918167[0.32407407407407407]):0.011658739629438506[0.28240740740740744],((d__Bacteria_p__Cyanobacteria_c__Cyanobacteriia_o__PCC-6307_f__Cyanobiaceae_g__AG-363-A16_s__AG-363-A16_sp003280345_WGS__QCFB01:0.0796640232916306,d__Bacteria_p__Cyanobacteria_c__Cyanobacteriia_o__PCC-6307_f__Cyanobiaceae_g__AG-409-P01_s__AG-409-P01_sp003215335_WGS__QCKM01:0.11636904457122836):0.042608456132966537[0.9537037037037037],(d__Bacteria_p__Cyanobacteria_c__Cyanobacteriia_o__PCC-6307_f__Cyanobiaceae_g__AG-409-J16_s__AG-409-J16_sp003215655_WGS__QCKB01:0.08828494411218174,d__Bacteria_p__Cyanobacteria_c__Cyanobacteriia_o__PCC-6307_f__Cyanobiaceae_g__AG-363-P08_s__AG-363-P08_sp003280055_WGS__QCGG01:0.0879307098235405):0.026811532368880932[0.43518518518518523]):0.0361237859231384[0.7345679012345678]):0.008882195012732193[0.4942129629629629]):0.005114009756192008[0.6685185185185185]):0.013702692105901332[0.7584175084175084]):0.028678114232470114[0.8364197530864197]):0.03910050047484699[0.891025641025641],d__Bacteria_p__Cyanobacteria_c__Cyanobacteriia_o__PCC-6307_f__Cyanobiaceae_g__Synechococcus_D_s__Synechococcus_D_lacustris_WGS__PXVC01:0.15100997607461264):0.025203343703244317[0.8935185185185185]):0.061198583022366505[0.9314814814814815],(d__Bacteria_p__Cyanobacteria_c__Cyanobacteriia_o__PCC-6307_f__Cyanobiaceae_g__Vulcanococcus_s__Vulcanococcus_sp000179255_WGS__QCWF01:0.09580870722026412,(d__Bacteria_p__Cyanobacteria_c__Cyanobacteriia_o__PCC-6307_f__Cyanobiaceae_g__Cyanobium_s__Cyanobium_minutissimum_WGS__PVWP01:0.09023209281809373,d__Bacteria_p__Cyanobacteria_c__Cyanobacteriia_o__PCC-6307_f__Cyanobiaceae_g__WH-5701_s__WH-5701_sp002252635_WGS__NQKX01:0.12234614095170551):0.053643925113965076[0.6851851851851851]):0.022721866440343807[0.7407407407407407]):0.08021455282647112[0.9547325102880658],(d__Bacteria_p__Cyanobacteria_c__Cyanobacteriia_o__PCC-6307_f__Cyanobiaceae_g__Synechococcus_B_s__Synechococcus_B_spongiarum_B_WGS__JXQG01:0.30108238071261256,d__Bacteria_p__Cyanobacteria_c__Cyanobacteriia_o__PCC-6307_f__Cyanobiaceae_g__Aphanocapsa_s__Aphanocapsa_feldmannii_WGS__SRMO01:0.16812330862900335):0.05568133818002894[0.6574074074074074]):0.9833939030549266[1],(d__Bacteria_p__Patescibacteria_c__Paceibacteria_o__UBA9983_f__UBA2163_g__UBA10103_s__UBA10103_sp003164215_WGS__PLSR01:0.42783271054237526,d__Bacteria_p__Patescibacteria_c__Paceibacteria_o__UBA9983_f__UBA11359_g__PALSA-1337_s__PALSA-1337_sp003151615_WGS__PLXZ01:0.4292140222600642):0.0809306682299052[0.7314814814814814]):0.17891542895939694[0.9659090909090909]):0.05866122777584922[0.9311594202898551]):0.0572987458112857[0.8954475308641976]):0.08019531883323383[0.5984065460809647]):0.036534469646436744[0.805074555074555],(((((d__Bacteria_p__Acidobacteriota_c__Bin61_o__Bin61_f__SMYC01_g__SMYC01_s__SMYC01_sp004356105_WGS__SMYC01:0.1873594338609061,(((d__Bacteria_p__Dormibacterota_c__Dormibacteria_o__CF-121_f__CF-121_g__CF-120_s__CF-120_sp005881425_WGS__VBIC01:0.14512200256516666,d__Bacteria_p__Actinobacteriota_c__Actinomycetia_o__Actinomycetales_f__Dermatophilaceae_g__Oryzihumus_s__Oryzihumus_leptocrescens_WGS__VFOQ01:0.576395673526021):0.07562855355094909[0.5277777777777778],((d__Bacteria_p__Actinobacteriota_c__UBA4738_o__AC-67_f__AC-67_g__AC-67_s__AC-67_sp005883175_WGS__VAYI01:0.1806158630449185,d__Bacteria_p__Dormibacterota_c__Dormibacteria_o__Dormibacterales_f__Dormibacteraceae_g__Palsa-872_s__Palsa-872_sp003139695_WGS__PLJM01:0.21217374115976645):0.03929417185366604[0.4907407407407407],d__Bacteria_p__Dormibacterota_c__Dormibacteria_o__Dormibacterales_f__Dormibacteraceae_g__CF-118_s__CF-118_sp005879985_WGS__VBIA01:0.19737657237835354):0.006412450806959693[0.5972222222222222]):0.05990553078555127[0.7615740740740741],((d__Bacteria_p__Actinobacteriota_c__Acidimicrobiia_o__Acidimicrobiales_f__Microtrichaceae_g__ATN2_s__ATN2_sp003577145_WGS__QEUP01:0.7953624185993355,d__Bacteria_p__Actinobacteriota_c__Acidimicrobiia_o__UBA5794_f__UBA11373_g__RBG-16-68-21_s__RBG-16-68-21_sp001767695_WGS__MELR01:0.18438993208198814):0.04706655548409175[0.2592592592592593],d__Bacteria_p__Dormibacterota_c__Dormibacteria_o__UBA8260_f__UBA8260_g__CF-96_s__CF-96_sp005889515_WGS__VBHE01:0.31392090889198765):0.02489426791711969[0.18055555555555558]):0.02309355622010508[0.6375661375661376]):0.02271673767095368[0.5983796296296297],((d__Bacteria_p__Planctomycetota_c__UBA8108_o__UBA8108_f__UBA8108_g__UBA8108_s__UBA8108_sp002320775_WGS__DCKY01:0.2592918178341765,d__Bacteria_p__Spirochaetota_c__Spirochaetia_o__Spirochaetales_f__B32-G16_g__B32-G16_s__B32-G16_sp003645645_WGS__QNBH01:0.23802246789669462):0.05114524797567309[0.537037037037037],((d__Bacteria_p__Planctomycetota_c__Phycisphaerae_o__SM23-33_f__SM23-33_g__UBA12270_s__UBA12270_sp003485185_WGS__DNAS01:0.16449222956330004,d__Bacteria_p__Planctomycetota_c__Phycisphaerae_o__Sedimentisphaerales_f__Anaerohalophaeraceae_g__QNBT01_s__QNBT01_sp003644205_WGS__QNBT01:0.18130592087628328):0.09277436424845371[0.9537037037037037],(((((d__Bacteria_p__Acidobacteriota_c__Acidobacteriae_o__Acidobacteriales_f__Koribacteraceae_g__QIAB01_s__QIAB01_sp003225455_WGS__QIAB01:0.10042058949662809,(d__Bacteria_p__Acidobacteriota_c__Acidobacteriae_o__Acidobacteriales_f__Koribacteraceae_g__Gp1-AA122_s__Gp1-AA122_sp003225055_WGS__QIAU01:0.13266005936661565,(d__Bacteria_p__Acidobacteriota_c__Acidobacteriae_o__Acidobacteriales_f__Koribacteraceae_g__Gp1-AA124_s__Gp1-AA124_sp003225075_WGS__QIAQ01:0.07472305586456249,(d__Bacteria_p__Acidobacteriota_c__Acidobacteriae_o__Acidobacteriales_f__Koribacteraceae_g__QIAA01_s__QIAA01_sp003224905_WGS__QIAA01:0.08927149673873537,d__Bacteria_p__Acidobacteriota_c__Acidobacteriae_o__Acidobacteriales_f__Koribacteraceae_g__Gp1-AA133_s__Gp1-AA133_sp003225465_WGS__QIAH01:0.07891733078141612):0.02384296454150119[0.2777777777777778]):0.018480866913337352[0.4120370370370371]):0.013150869700388713[0.42901234567901236]):0.005865254175363094[0.41435185185185186],((d__Bacteria_p__Acidobacteriota_c__Acidobacteriae_o__Acidobacteriales_f__Koribacteraceae_g__Gp1-AA145_s__Gp1-AA145_sp003224815_WGS__QHZW01:0.09650239886466569,d__Bacteria_p__Acidobacteriota_c__Acidobacteriae_o__Acidobacteriales_f__Koribacteraceae_g__Gp1-AA142_s__Gp1-AA142_sp003224855_WGS__QHZY01:0.10055645366447614):0.02576137228031581[0.41666666666666663],(d__Bacteria_p__Verrucomicrobiota_c__Verrucomicrobiae_o__Chthoniobacterales_f__UBA10450_g__Palsa-1392_s__Palsa-1392_sp003169975_WGS__PMSJ01:0.15173191305964592,d__Bacteria_p__Verrucomicrobiota_c__Verrucomicrobiae_o__Chthoniobacterales_f__UBA10450_g__AV69_s__AV69_sp003220155_WGS__QHRO01:0.23893493059583853):0.05968463198564067[0.75]):0.011145816697838996[0.36111111111111105]):0.02143113402076229[0.6921296296296297],d__Bacteria_p__Acidobacteriota_c__Acidobacteriae_o__Acidobacteriales_f__Koribacteraceae_g__Sulfotelmatobacter_s__Sulfotelmatobacter_sp003134995_WGS__PLDC01:0.10831945605512529):0.018348175537261674[0.8106995884773662],(d__Bacteria_p__Acidobacteriota_c__Acidobacteriae_o__Acidobacteriales_f__Koribacteraceae_g__Bog-209_s__Bog-209_sp003139095_WGS__PLHW01:0.1477492499312311,d__Bacteria_p__Acidobacteriota_c__Acidobacteriae_o__Acidobacteriales_f__Koribacteraceae_g__PALSA-188_s__PALSA-188_sp003169715_WGS__PNAR01:0.1151738459904815):0.012018472410350492[0.13888888888888884]):0.09591469553646986[0.9983164983164983],d__Bacteria_p__Acidobacteriota_c__Acidobacteriae_o__UBA7540_f__UBA7540_g__RH2-MAG17b_s__RH2-MAG17b_sp002197525_WGS__NFUN01:0.17339298282092208):0.06638508592310863[0.9861111111111112]):0.016746421664739795[0.8921957671957672]):0.026788156638241977[0.8466435185185185]):0.028726624299296604[0.7603703703703704],((d__Bacteria_p__Acidobacteriota_c__Thermoanaerobaculia_o__UBA5704_f__UBA5704_g__SZUA-115_s__SZUA-115_sp003231035_WGS__QIHU01:0.3243881216831138,(d__Bacteria_p__Gemmatimonadota_c__Gemmatimonadetes_o__SG8-23_f__UBA6960_g__SKKN01_s__SKKN01_sp007121455_WGS__SKKN01:0.3082933232147638,(d__Bacteria_p__Actinobacteriota_c__Acidimicrobiia_o__Acidimicrobiales_f__Bin134_g__Bin134_s__Bin134_sp002239105_WGS__MPNQ01:0.2697465123982733,d__Bacteria_p__Actinobacteriota_c__Acidimicrobiia_o__UBA5794_f__SHLN01_g__SHLN01_s__SHLN01_sp004283105_WGS__SHLN01:0.20026022379428537):0.04615959034271749[0.5833333333333333]):0.04694423488095245[0.43981481481481477]):0.013069527397301488[0.32098765432098764],(d__Bacteria_p__Acidobacteriota_c__Thermoanaerobaculia_o__UBA5704_f__QQVD01_g__QQVD01_s__QQVD01_sp003388555_WGS__QQVD01:0.2475980519562299,d__Bacteria_p__Acidobacteriota_c__Thermoanaerobaculia_o__UBA5704_f__UBA5704_g__J023_s__J023_sp003697015_WGS__RFGL01:0.22278253651064897):0.04106177535167039[0.31481481481481477]):0.04801169897126331[0.33333333333333326]):0.02702151650871693[0.8685782556750299],(d__Bacteria_p__Acidobacteriota_c__Thermoanaerobaculia_o__UBA5704_f__UBA5704_g__UBA5704_s__UBA5704_sp002420005_WGS__DIHE01:0.2135148930652901,(d__Bacteria_p__Acidobacteriota_c__Thermoanaerobaculia_o__Thermoanaerobaculales_f__Thermoanaerobaculaceae_g__Thermoanaerobaculum_s__Thermoanaerobaculum_aquaticum_WGS__JMFG01:0.3034259295015466,d__Bacteria_p__Nitrospirota_c__Nitrospiria_o__Nitrospirales_f__UBA8639_g__J031_s__J031_sp003696975_WGS__RFGT01:0.2245360146325682):0.06938287007588673[0.6481481481481481]):0.01969148480139183[0.40740740740740744]):0.09576873920129889[0.9452614379084967],(d__Bacteria_p__Marinisomatota_c__Marinisomatia_o__SCGC-AAA003-L08_f__TS1B11_g__TS1B11_s__TS1B11_sp004124295_WGS__SCKI01:0.3549789583322552,(((d__Bacteria_p__Proteobacteria_c__Gammaproteobacteria_o__Burkholderiales_f__Sulfuricellaceae_g__Sulfuricella_A_s__Sulfuricella_A_denitrificans_A_WGS__NSJJ01:0.7048519914462381,((d__Bacteria_p__Proteobacteria_c__Gammaproteobacteria_o__Burkholderiales_f__Thiobacillaceae_g__PFJX01_s__PFJX01_sp002784045_WGS__PFJX01:0.6185172527603425,((d__Bacteria_p__Proteobacteria_c__Gammaproteobacteria_o__Burkholderiales_f__Sulfuriferulaceae_g__Sulfuriferula_s__Sulfuriferula_multivorans_WGS__BGOW01:0.2327460834275891,d__Bacteria_p__Proteobacteria_c__Gammaproteobacteria_o__Burkholderiales_f__Sulfuriferulaceae_g__Sulfuriferula_A_s__Sulfuriferula_A_thiophila_WGS__BHGL01:0.6593380470228621):0.1664528021185394[0.9722222222222222],(d__Bacteria_p__Proteobacteria_c__Gammaproteobacteria_o__Burkholderiales_f__Thiobacillaceae_g__UBA6918_s__UBA6918_sp002327405_WGS__DCVO01:0.4215802895348037,d__Bacteria_p__Proteobacteria_c__Gammaproteobacteria_o__Burkholderiales_f__Thiobacillaceae_g__Thiobacillus_s__Thiobacillus_thioparus_WGS__ARDU01:0.3323977949456978):0.12375212235910228[0.9259259259259259]):0.059402142316651266[0.8024691358024691]):0.1063165745188771[0.9675925925925926],(d__Bacteria_p__Proteobacteria_c__Gammaproteobacteria_o__Ga0077554_f__Ga007554_g__Ga0077554_s__Ga0077554_sp001464585_WGS__LNFF01:0.5746656671746053,(d__Bacteria_p__Proteobacteria_c__Gammaproteobacteria_o__Burkholderiales_f__Gallionellaceae_g__Nitrotoga_s__Nitrotoga_sp003402285_WGS__QFXG01:0.2397123143753565,d__Bacteria_p__Proteobacteria_c__Gammaproteobacteria_o__Burkholderiales_f__Sulfuricellaceae_g__Sulfurirhabdus_s__Sulfurirhabdus_autotrophica_WGS__SMCO01:0.17034033011365896):0.15843676177599025[1]):0.07370194839615463[0.75]):0.19061357149524405[0.996031746031746]):0.14955940061041764[0.9768518518518519],(d__Bacteria_p__Proteobacteria_c__Gammaproteobacteria_o__Acidiferrobacterales_f__Sulfurifustaceae_g__MFSY01_s__MFSY01_sp001785175_WGS__MFSY01:0.3680686296819147,d__Bacteria_p__Proteobacteria_c__Gammaproteobacteria_o__Acidiferrobacterales_f__Sulfurifustaceae_g__RBG-16-65-34_s__RBG-16-65-34_sp001785115_WGS__MFSU01:0.4520947372782265):0.45766575221520917[1]):0.0839348993846371[0.8842592592592593],((d__Bacteria_p__CG2-30-70-394_c__CG2-30-70-394_o__CG2-30-70-394_f__CG2-30-70-394_g__CG2-30-70-394_s__CG2-30-70-394_sp001873295_WGS__PEVV01:0.6490173029421201,(((((((d__Bacteria_p__Desulfobacterota_c__Desulfobacteria_o__Desulfobacterales_f__Desulfobacteraceae_g__Desulfobacterium_A_s__Desulfobacterium_A_vacuolatum_WGS__FWXY01:0.309181181662217,d__Bacteria_p__Desulfobacterota_c__Desulfovibrionia_o__Desulfovibrionales_f__Desulfohalobiaceae_g__Desulfovermiculus_s__Desulfovermiculus_halophilus_WGS__JIAK01:0.23347592382628124):0.17000684876886038[1],((d__Bacteria_p__Desulfobacterota_c__Desulfovibrionia_o__Desulfovibrionales_f__Desulfovibrionaceae_g__Alteridesulfovibrio_s__Alteridesulfovibrio_inopinatus_WGS__AUBP01:0.5822135116648699,(d__Bacteria_p__Desulfobacterota_c__Desulfovibrionia_o__Desulfovibrionales_f__Desulfoplanaceae_g__Desulfoplanes_s__Desulfoplanes_formicivorans_WGS__BDFE01:0.5369222875187062,((d__Bacteria_p__Desulfobacterota_c__Desulfobacteria_o__C00003060_f__S7086C20_g__S7086C20_s__S7086C20_sp001751075_WGS__MAVP01:0.1341712059056099,d__Bacteria_p__Desulfobacterota_c__Desulfobacteria_o__C00003060_f__C00003106_g__C00003106_s__C00003106_sp001751015_WGS__MANV01:0.1723125055352586):0.0916151389172804[0.9814814814814815],((d__Bacteria_p__Desulfobacterota_c__Desulfobulbia_o__Desulfobulbales_f__Desulfocapsaceae_g__Desulforhopalus_s__Desulforhopalus_sp005116645_WGS__SWCM01:0.2260033079560285,d__Bacteria_p__Desulfobacterota_c__Desulfobulbia_o__Desulfobulbales_f__BM004_g__YD12-FULL-57-12_s__YD12-FULL-57-12_sp001799275_WGS__MGTE01:0.15843411206024363):0.08325761084073165[0.9537037037037037],((d__Bacteria_p__Desulfobacterota_c__Desulfobulbia_o__Desulfobulbales_f__Desulfurivibrionaceae_g__SURF-16_s__SURF-16_sp003605035_WGS__QZKJ01:0.13343549791566134,d__Bacteria_p__Desulfobacterota_c__Desulfobulbia_o__Desulfobulbales_f__Desulfurivibrionaceae_g__DB1_s__DB1_sp001914235_WGS__MQUF01:0.1269242154519095):0.13972461341745232[1],(((d__Bacteria_p__Desulfobacterota_c__Desulfobulbia_o__Desulfobulbales_f__Desulfobulbaceae_g__Desulfobulbus_B_s__Desulfobulbus_B_propionicus_A_WGS__PDTC01:0.1834333496314655,(d__Bacteria_p__Desulfobacterota_c__Desulfobulbia_o__Desulfobulbales_f__Desulfobulbaceae_g__Desulfobulbus_A_s__Desulfobulbus_A_japonicus_WGS__AUCV01:0.2057177881955167,d__Bacteria_p__Desulfobacterota_c__Desulfobulbia_o__Desulfobulbales_f__Desulfobulbaceae_g__Electrothrix_s__Electrothrix_aarhusiensis_WGS__MTKO01:0.29177090866552324):0.03236375632213938[0.4537037037037037]):0.09464464378147479[0.9814814814814815],d__Bacteria_p__Desulfobacterota_c__Desulfobulbia_o__Desulfobulbales_f__Desulfobulbaceae_g__BMS3Abin13_s__BMS3Abin13_sp002897615_WGS__BDTF01:0.20311285206011295):0.08375003843289962[0.9938271604938271],(d__Bacteria_p__Desulfobacterota_c__Desulfobulbia_o__Desulfobulbales_f__Desulfocapsaceae_g__UBA2775_s__UBA2775_sp002352445_WGS__DEIL01:0.26833957060369323,((d__Bacteria_p__Desulfobacterota_c__Desulfobulbia_o__Desulfobulbales_f__Desulfocapsaceae_g__MADRE3_s__MADRE3_sp004796425_WGS__QZLB01:0.21517923836853572,(d__Bacteria_p__Desulfobacterota_c__Desulfobulbia_o__Desulfobulbales_f__Desulfocapsaceae_g__Desulfofustis_s__Desulfofustis_glycolicus_WGS__FQXS01:0.25972669037070534,d__Bacteria_p__Desulfobacterota_c__Desulfobulbia_o__Desulfobulbales_f__Desulfocapsaceae_g__PB-SRB1_s__PB-SRB1_sp003500125_WGS__AVFQ01:0.2549953798445486):0.04098881721323117[0.38888888888888884]):0.1547132524669515[1],d__Bacteria_p__Desulfobacterota_c__Desulfobulbia_o__Desulfobulbales_f__Desulfocapsaceae_g__SZUA-575_s__SZUA-575_sp003249645_WGS__QKIH01:0.309726641724836):0.04309254935679411[0.8395061728395061]):0.08764746566150536[1]):0.07496284898497511[0.9953703703703703]):0.030255198741801253[0.9259259259259259]):0.06831480849525973[0.9567901234567902]):0.07357419162172046[0.9841269841269842]):0.04824987475327901[0.9395061728395062]):0.023650872854422623[0.9068287037037037],(d__Bacteria_p__Desulfobacterota_c__Desulfovibrionia_o__Desulfovibrionales_f__Desulfonatronovibrionaceae_g__Desulfonatronospira_s__Desulfonatronospira_thiodismutans_WGS__ACJN02:0.24697121704182304,d__Bacteria_p__Desulfobacterota_c__Desulfovibrionia_o__Desulfovibrionales_f__Desulfonatronaceae_g__Desulfonatronum_s__Desulfonatronum_thiodismutans_WGS__JPIK01:0.2811451034835219):0.11782674935826462[0.9537037037037037]):0.03449837175249811[0.8811728395061729]):0.05968031307219107[0.9412037037037038],(d__Bacteria_p__Desulfobacterota_c__Desulfovibrionia_o__Desulfovibrionales_f__Desulfovibrionaceae_g__Megalodesulfovibrio_s__Megalodesulfovibrio_gigas_WGS__AUBO01:0.9906647593406331,d__Bacteria_p__Desulfobacterota_c__Desulfovibrionia_o__Desulfovibrionales_f__Desulfovibrionaceae_g__Solidesulfovibrio_s__Solidesulfovibrio_sp000177215_WGS__ADFE02:0.5837923720787332):0.11467472009788768[0.16666666666666663]):0.09886488910457544[0.9617003367003367],(d__Bacteria_p__Desulfobacterota_c__Desulfarculia_o__Desulfarculales_f__Desulfarculaceae_g__Dethiosulfatarculus_s__Dethiosulfatarculus_sandiegensis_WGS__AZAC01:1.0620296572348504,d__Bacteria_p__Desulfobacterota_c__Desulfovibrionia_o__Desulfovibrionales_f__Desulfovibrionaceae_g__Paucidesulfovibrio_s__Paucidesulfovibrio_gracilis_WGS__FUYC01:0.8150701752073259):0.24115174683951238[0.19444444444444442]):0.07878722983210106[0.9421296296296297],(d__Bacteria_p__Desulfobacterota_c__Dissulfuribacteria_o__Dissulfuribacterales_f__UBA5754_g__UBA5754_s__UBA5754_sp002419025_WGS__DIFG01:0.6405415737022241,(d__Bacteria_p__Desulfobacterota_c__Dissulfuribacteria_o__Dissulfuribacterales_f__Dissulfuribacteraceae_g__Dissulfuribacter_s__Dissulfuribacter_thermophilus_WGS__MAGO01:0.4267955047733002,d__Bacteria_p__Desulfobacterota_c__Dissulfuribacteria_o__Dissulfuribacterales_f__UBA3076_g__UBA3076_s__UBA3076_sp003194495_WGS__PQXE01:0.18327343609911675):0.09811909010899006[0.8796296296296297]):0.15651373219121303[0.9861111111111112]):0.07744889406539127[0.926954732510288],((d__Bacteria_p__Proteobacteria_c__Gammaproteobacteria_o__SZUA-229_f__SZUA-229_g__GCA-2746365_s__GCA-2746365_sp002746365_WGS__NVWZ01:0.4318274600419768,d__Bacteria_p__Proteobacteria_c__Gammaproteobacteria_o__SZUA-229_f__SZUA-229_g__SZUA-229_s__SZUA-229_sp003349885_WGS__QFXC01:0.5963536253957495):0.15015237175478094[0.9351851851851852],((d__Bacteria_p__Proteobacteria_c__Gammaproteobacteria_o__Burkholderiales_f__Sulfuricellaceae_g__Sulfurirhabdus_s__Sulfurirhabdus_autotrophica_WGS__SMCO01:0.2728503357459928,d__Bacteria_p__CG2-30-53-67_c__CG2-30-53-67_o__CG2-30-53-67_f__CG2-30-53-67_g__CG2-30-53-67_s__CG2-30-53-67_sp001873285_WGS__PFFA01:0.2972346994054834):0.10633742530429822[0.7592592592592593],((d__Bacteria_p__Proteobacteria_c__Gammaproteobacteria_o__Thiohalobacterales_f__DSM-19610_g__Thiogranum_s__Thiogranum_longum_WGS__SMFX01:0.17157160923537865,d__Bacteria_p__Desulfobacterota_c__Desulfobulbia_o__Desulfobulbales_f__Desulfurivibrionaceae_g__CG2-30-60-27_s__CG2-30-60-27_sp001873115_WGS__MNYK01:0.2082154276461964):0.15153669047632579[0.9907407407407407],(d__Bacteria_p__Proteobacteria_c__Gammaproteobacteria_o__21-64-14_f__21-64-14_g__BMS3Abin12_s__BMS3Abin12_sp002897735_WGS__BDTW01:0.4471875988440911,d__Bacteria_p__Proteobacteria_c__Gammaproteobacteria_o__Chromatiales_f__Sedimenticolaceae_g__Sedimenticola_A_s__Sedimenticola_A_endophacoides_WGS__PQCP01:0.6185377904742834):0.07027193440944192[0.4537037037037037]):0.058982802745868125[0.8117283950617284]):0.07178761973705476[0.8148148148148149]):0.19893927219440585[0.9801587301587301]):0.04111844236780327[0.8198412698412698],((d__Bacteria_p__Desulfobacterota_c__Desulfobacteria_o__C00003060_f__B23-G16_g__B23-G16_s__B23-G16_sp003647435_WGS__QMMV01:0.11492582798938887,d__Bacteria_p__Desulfobacterota_c__Desulfobacteria_o__Desulfatiglandales_f__NaphS2_g__UBA5623_s__UBA5623_sp900258555_WGS__OJIN01:0.2475688183706928):0.08720867232660028[1],(((d__Bacteria_p__Proteobacteria_c__Gammaproteobacteria_o__GCA-001735895_f__GCA-001735895_g__GCA-001735895_s__GCA-001735895_sp001735895_WGS__AASZ01:0.2264985319421094,(d__Bacteria_p__Desulfobacterota_c__Desulfobacteria_o__Desulfobacterales_f__SURF-15_g__SURF-15_s__SURF-15_sp003599475_WGS__QZKK01:0.2643233079599924,(d__Bacteria_p__Desulfobacterota_c__Desulfobacteria_o__Desulfobacterales_f__BuS5_g__UBA11574_s__UBA11574_sp002868985_WGS__PKTV01:0.1132851399384108,d__Bacteria_p__Desulfobacterota_c__Desulfobacteria_o__Desulfobacterales_f__BuS5_g__S5133MH16_s__S5133MH16_sp004193595_WGS__RPGQ01:0.11074006232988969):0.08062277783669061[0.9814814814814815]):0.04357463903743896[0.6342592592592593]):0.014589267661524137[0.5987654320987654],(((d__Bacteria_p__Desulfobacterota_c__Desulfobacteria_o__Desulfobacterales_f__Desulfococcaceae_g__Desulfococcus_s__Desulfococcus_multivorans_WGS__ATHJ01:0.25612814427926994,d__Bacteria_p__Desulfobacterota_c__Desulfobacteria_o__Desulfobacterales_f__Desulfococcaceae_g__Desulfonema_s__Desulfonema_ishimotonii_WGS__BEXT01:0.17145061311899834):0.11259842593019845[0.962962962962963],(((d__Bacteria_p__Desulfobacterota_c__Desulfobacteria_o__Desulfobacterales_f__Desulfobacteraceae_g__Desulfamplus_s__Desulfamplus_magnetovallimortis_WGS__FWEV01:0.2642781072572188,(d__Bacteria_p__Desulfobacterota_c__Desulfobacteria_o__Desulfobacterales_f__Desulfobacteraceae_g__Desulfospira_s__Desulfospira_joergensenii_WGS__ATUG01:0.21951673887756687,(d__Bacteria_p__Desulfobacterota_c__Desulfobacteria_o__Desulfobacterales_f__Desulfobacteraceae_g__MADRE2_s__MADRE2_sp004796375_WGS__QZLA01:0.23498940440326832,(d__Bacteria_p__Desulfobacterota_c__Desulfobacteria_o__Desulfobacterales_f__Desulfobacteraceae_g__Desulfotignum_s__Desulfotignum_phosphitoxidans_WGS__APJX01:0.17723118073765978,d__Bacteria_p__Desulfobacterota_c__Desulfobacteria_o__Desulfobacterales_f__Desulfobacteraceae_g__Desulfobacter_s__Desulfobacter_postgatei_WGS__DOMX01:0.29441936316117906):0.08256864650051773[0.9722222222222222]):0.03399771951361866[0.7037037037037037]):0.05683214904567801[0.9012345679012346]):0.11112711140759658[0.9953703703703703],d__Bacteria_p__Desulfobacterota_c__Desulfobacteria_o__Desulfobacterales_f__GCA-2748835_g__GCA-2748835_s__GCA-2748835_sp002748835_WGS__PDTL01:0.32800372502213115):0.05917981211051735[0.9259259259259259],d__Bacteria_p__Desulfobacterota_c__Desulfobacteria_o__Desulfobacterales_f__UBA2174_g__UBA2174_s__UBA2174_sp002327445_WGS__DCWA01:0.34840187711128173):0.04884330160406665[0.8256172839506173]):0.04497479408268784[0.6643518518518519],((d__Bacteria_p__Desulfobacterota_c__Desulfobacteria_o__Desulfatiglandales_f__B17-G16_g__B17-G16_s__B17-G16_sp003646975_WGS__QMLY01:0.26132429590311784,(d__Bacteria_p__Desulfobacterota_c__Desulfobacteria_o__Desulfobacterales_f__SG8-13_g__SG8-13_s__SG8-13_sp001303025_WGS__LJNK01:0.3249231347746928,(d__Bacteria_p__Desulfobacterota_c__Desulfobacteria_o__Desulfobacterales_f__Desulfosarcinaceae_g__Desulfosarcina_s__Desulfosarcina_cetonica_WGS__BBCC01:0.43375916984854096,d__Bacteria_p__Desulfobacterota_c__Desulfobacteria_o__Desulfobacterales_f__Desulfosarcinaceae_g__Desulfatitalea_s__Desulfatitalea_sp000961655_WGS__LADR01:0.2643932105376534):0.0761058353464668[0.6018518518518519]):0.04291193908175983[0.5046296296296297]):0.02404317365446717[0.4012345679012346],((d__Bacteria_p__Desulfobacterota_c__Desulfobacteria_o__Desulfobacterales_f__BuS5_g__BuS5_s__BuS5_sp000472805_WGS__AXAM01:0.2561116008618519,d__Bacteria_p__Desulfobacterota_c__Desulfobacteria_o__Desulfobacterales_f__SURF-7_g__SURF-7_s__SURF-7_sp003599865_WGS__QZKS01:0.24916347582224696):0.04147619286735685[0.2870370370370371],(d__Bacteria_p__Desulfobacterota_c__Desulfobacteria_o__Desulfobacterales_f__SURF-3_g__B1SED10-16_s__B1SED10-16_sp007134875_WGS__SLJY01:0.30094924997412903,(d__Bacteria_p__Desulfobacterota_c__Desulfobacteria_o__Desulfobacterales_f__SURF-3_g__SURF-3_s__SURF-3_sp003599885_WGS__QZKW01:0.27053934224799214,d__Bacteria_p__Desulfobacterota_c__Desulfobacteria_o__Desulfobacterales_f__SURF-3_g__SURF-33_s__SURF-33_sp003597945_WGS__QZJS01:0.12600723173232298):0.08085492472353949[0.9814814814814815]):0.06126834795164456[0.8148148148148149]):0.019995439598012046[0.5138888888888888]):0.01231585710141205[0.3472222222222222]):0.025911657911849306[0.7962962962962963]):0.21326209583141142[0.998236331569665],((d__Bacteria_p__Desulfobacterota_c__Syntrophobacteria_o__Syntrophobacterales_f__DSM-9756_g__Desulfacinum_s__Desulfacinum_hydrothermale_WGS__FWXF01:0.09787506117616296,d__Bacteria_p__Desulfobacterota_c__Syntrophobacteria_o__Syntrophobacterales_f__DSM-9756_g__Desulfosoma_s__Desulfosoma_caldarium_WGS__RJVA01:0.12271344760324897):0.07587901471510368[0.9537037037037037],(((d__Bacteria_p__Desulfobacterota_c__Desulfobacteria_o__Desulfatiglandales_f__NaphS2_g__NaphS2_s__NaphS2_sp000179315_WGS__ADZZ01:0.3708047706481909,d__Bacteria_p__Desulfobacterota_c__Desulfobacteria_o__Desulfobacterales_f__Desulfatirhabdiaceae_g__Desulfatirhabdium_s__Desulfatirhabdium_butyrativorans_WGS__AUCU01:0.5299236491028582):0.07234988086701363[0.2685185185185185],(d__Bacteria_p__Desulfobacterota_c__Desulfobacteria_o__Desulfobacterales_f__Desulfatirhabdiaceae_g__UBA4064_s__UBA4064_sp002382065_WGS__DFZE01:0.15366779686912635,d__Bacteria_p__Desulfobacterota_c__Desulfobacteria_o__Desulfobacterales_f__Desulfatirhabdiaceae_g__RAAP-1_s__RAAP-1_sp001443525_WGS__LKPX01:0.3507756256767505):0.08920438915637657[0.5185185185185186]):0.0698606126335315[0.845679012345679],d__Bacteria_p__Desulfobacterota_c__Syntrophobacteria_o__Syntrophobacterales_f__DSM-9756_g__CG2-30-61-12_s__CG2-30-61-12_sp001873705_WGS__MNZR01:0.24320457455552197):0.03727203360376899[0.75]):0.11360343960338297[0.9861111111111112]):0.053063965188962725[0.9857804232804233]):0.1980136376940938[0.9966049382716049]):0.021957186622208698[0.9109147025813693]):0.048310620232316366[0.9083747927031509],d__Bacteria_p__Proteobacteria_c__Gammaproteobacteria_o__Thiohalorhabdales_f__Thiohalorhabdaceae_g__Thiohalorhabdus_s__Thiohalorhabdus_denitrificans_WGS__LJCP01:0.27214316231364594):0.04553178574377145[0.909041394335512]):0.017735088822912276[0.8703703703703703]):0.021543708826400356[0.8652777777777778]):0.03316999096989815[0.7075684380032207]):0.04179293270979459[0.9602945885366635],d__Bacteria_p__Proteobacteria_c__Alphaproteobacteria_o__Rhizobiales_f__Rhodomicrobiaceae_g__R-RK-3_s__R-RK-3_sp002198715_WGS__MWLJ01:0.3549390760405962):0.04018097915288917[0.9630427841634738],((d__Bacteria_p__Proteobacteria_c__Gammaproteobacteria_o__Xanthomonadales_f__Rhodanobacteraceae_g__Tahibacter_s__Tahibacter_aquaticus_WGS__SNZH01:0.16895954473819944,(d__Bacteria_p__Proteobacteria_c__Gammaproteobacteria_o__Xanthomonadales_f__Rhodanobacteraceae_g__Luteibacter_s__Luteibacter_sp900119235_WGS__FPIS01:0.4807304492134845,(d__Bacteria_p__Proteobacteria_c__Gammaproteobacteria_o__Xanthomonadales_f__Rhodanobacteraceae_g__Frateuria_A_s__Frateuria_A_terrea_WGS__FNYC01:0.1623053362880761,(d__Bacteria_p__Proteobacteria_c__Gammaproteobacteria_o__Xanthomonadales_f__Rhodanobacteraceae_g__Dyella_s__Dyella_marensis_WGS__JIBD01:0.13240808164457235,d__Bacteria_p__Proteobacteria_c__Gammaproteobacteria_o__Xanthomonadales_f__Rhodanobacteraceae_g__Frateuria_B_s__Frateuria_B_sp001428405_WGS__LMSL01:0.08542088573235622):0.04440312919603682[0.8055555555555556]):0.019286780567178603[0.7268518518518519]):0.06269274179959841[0.8549382716049383]):0.14818706403497875[0.9027777777777778],d__Bacteria_p__Proteobacteria_c__Gammaproteobacteria_o__Xanthomonadales_f__UBA2363_g__Pseudofulvimonas_s__Pseudofulvimonas_gallinarii_WGS__SMAF01:0.20564509624123256):0.07626427521746243[0.8407407407407408]):0.08284471205938126[0.9726145637162587]):0.13185003762841777[0.9880550439942705]):0.31502775652214[1]):0.12245460099140947[0.9190627030539311]):0.02589804855432318[0.9044739782886335]):0.013520996157873883[0.8948258237005583],(d__Bacteria_p__Firmicutes_G_c__UBA4882_o__UBA8346_f__UBA8346_g__Hydrogenispora_s__Hydrogenispora_ethanolica_WGS__SLUN01:0.5504184931431017,d__Bacteria_p__Firmicutes_G_c__Limnochordia_o__DTU080_f__RSA5_g__RSA5_s__RSA5_sp002919235_WGS__PKEX01:0.46245865964872823):0.03870240829664018[0]):0.03657638866793156[0.892334194659776]):0.03143100249538278[0.8905688388810752],((d__Bacteria_p__Desulfobacterota_B_c__Binatia_o__Binatales_f__Binataceae_g__Binatus_s__Binatus_soli_WGS__DLMJ01:0.42203002301330694,d__Bacteria_p__Actinobacteriota_c__Acidimicrobiia_o__ATN3_f__ATN3_g__ATN3_s__ATN3_sp003577105_WGS__QEUQ01:0.5036462478132635):0.07699826788902223[0.2407407407407407],(((d__Bacteria_p__Actinobacteriota_c__UBA4738_o__UBA4738_f__HRBIN12_g__HRBIN12_s__HRBIN12_sp004366195_WGS__SIRV01:0.1315060613902176,d__Bacteria_p__Actinobacteriota_c__UBA4738_o__UBA4738_f__HRBIN12_g__AC-69_s__AC-69_sp005885325_WGS__VAYX01:0.16439446359892426):0.049904633690857736[0.9074074074074074],d__Bacteria_p__Actinobacteriota_c__UBA4738_o__UBA4738_f__HRBIN12_g__AC-51_s__AC-51_sp005884925_WGS__VAYU01:0.2567339051800852):0.07889402062896816[0.9305555555555556],(d__Bacteria_p__Actinobacteriota_c__UBA4738_o__UBA4738_f__UBA4738_g__UBA5182_s__UBA5182_sp002413185_WGS__DHWM01:0.12310016886716021,(d__Bacteria_p__Actinobacteriota_c__UBA4738_o__UBA4738_f__UBA4738_g__AC-55_s__AC-55_sp005888465_WGS__VAYJ01:0.09584470910553561,d__Bacteria_p__Actinobacteriota_c__UBA4738_o__UBA4738_f__UBA4738_g__UBA4738_s__UBA4738_sp002413305_WGS__DHLK01:0.08912935281996452):0.021627705935534185[0.5740740740740741]):0.09916362166100373[0.9722222222222222]):0.09958625810013033[0.975925925925926]):0.10658740744591055[0.8068783068783069]):0.016380953030607926[0.878169663439373]):0.042161953834791314[0.8702201186988205],(((((d__Bacteria_p__Chloroflexota_c__UBA11872_o__UBA11872_f__UBA11872_g__UBA11872_s__UBA11872_sp002433065_WGS__DPMY01:0.5942400841225176,d__Bacteria_p__Chloroflexota_c__Dehalococcoidia_o__SM23-28-2_f__RBG-16-68-14_g__RBG-16-68-14_s__RBG-16-68-14_sp001796995_WGS__MGOB01:0.16899890375009852):0.08730397021307723[0.2314814814814815],(((d__Bacteria_p__Elusimicrobiota_c__Elusimicrobia_o__2-01-FULL-59-12_f__2-01-FULL-59-12_g__2-01-FULL-59-12_s__2-01-FULL-59-12_sp001800075_WGS__MGUR01:0.349582690134755,d__Bacteria_p__Elusimicrobiota_c__Elusimicrobia_o__2-02-FULL-39-32_f__2-01-FULL-60-11_g__2-01-FULL-64-13_s__2-01-FULL-64-13_sp001800095_WGS__MGUT01:0.2679820385639947):0.07899778965196008[0.5925925925925926],(d__Bacteria_p__Armatimonadota_c__HRBIN16_o__HRBIN16_f__HRBIN16_g__HRBIN16_s__HRBIN16_sp002898895_WGS__BEHS01:0.3685720807717394,d__Bacteria_p__Chloroflexota_c__Dehalococcoidia_o__SM23-28-2_f__RBG-16-64-32_g__CF-163_s__CF-163_sp005882985_WGS__VBEJ01:0.20931551880592192):0.04135140092535161[0.2222222222222222]):0.03765963801942928[0.41049382716049376],(d__Bacteria_p__Chloroflexota_c__UBA6077_o__UBA6077_f__CF-72_g__CF-72_s__CF-72_sp005883405_WGS__VBGG01:0.3336521784171184,(d__Bacteria_p__Eremiobacterota_c__Eremiobacteria_o__Eremiobacterales_f__Eremiobacteraceae_g__Eremiobacter_s__Eremiobacter_sp003244105_WGS__QHBK01:0.24639663485133298,(d__Bacteria_p__Eremiobacterota_c__Eremiobacteria_o__UBP12_f__UBA5184_g__Palsa-1483_s__Palsa-1483_sp003158175_WGS__PMHJ01:0.12496149163427808,d__Bacteria_p__Eremiobacterota_c__Eremiobacteria_o__UBP12_f__UBA5184_g__PALSA-1529_s__PALSA-1529_sp003140835_WGS__PLLA01:0.12739766641922604):0.10044705885677391[0.6666666666666667]):0.17159621627023383[0.9953703703703703]):0.05742755884293246[0.7098765432098766]):0.02311167550128809[0.3835978835978836]):0.03673661063330398[0.3837448559670782],((d__Bacteria_p__Lindowbacteria_c__2-12-FULL-62-27_o__2-12-FULL-62-27_f__2-12-FULL-62-27_g__2-12-FULL-62-27_s__2-12-FULL-62-27_sp001784175_WGS__MFPR01:0.45857026203667617,(d__Bacteria_p__Chloroflexota_c__Ktedonobacteria_o__Ktedonobacterales_f__Ktedonobacteraceae_g__CF-113_s__CF-113_sp005881995_WGS__VBFM01:0.20606717274476488,d__Bacteria_p__Chloroflexota_c__Ktedonobacteria_o__Ktedonobacterales_f__Ktedonobacteraceae_g__Thermogemmatispora_s__Thermogemmatispora_onikobensis_WGS__BDGT01:0.14822982210851024):0.12291621407259644[1]):0.05218810961141612[0.5833333333333333],(d__Bacteria_p__Armatimonadota_c__Abditibacteria_o__CG2-30-59-28_f__CG2-30-59-28_g__CG2-30-59-28_s__CG2-30-59-28_sp001872605_WGS__PEWH01:0.24673356316058898,d__Bacteria_p__Armatimonadota_c__Abditibacteria_o__Abditibacteriales_f__Abditibacteriaceae_g__Abditibacterium_s__Abditibacterium_sp004172935_WGS__SDZD01:0.3338612391174308):0.10675652421034673[0.787037037037037]):0.045274276461247785[0.37268518518518523]):0.057423749706894414[0.4034391534391535],((d__Bacteria_p__UBA10199_c__UBA10199_o__UBA10199_f__SBBF01_g__SBBF01_s__SBBF01_sp005240075_WGS__SBBF01:0.15709773677451597,d__Bacteria_p__UBA10199_c__UBA10199_o__UBA10199_f__2-12-FULL-40-28_g__2-12-FULL-40-28_s__2-12-FULL-40-28_sp001798135_WGS__MGRJ01:0.2612853384898947):0.21279681276299683[1],(((d__Bacteria_p__Actinobacteriota_c__Thermoleophilia_o__Gaiellales_f__Gaiellaceae_g__AC-21_s__AC-21_sp005883995_WGS__VAXB01:0.11675238310460982,d__Bacteria_p__Actinobacteriota_c__Thermoleophilia_o__Gaiellales_f__Gaiellaceae_g__3-1-20CM-4-69-9_s__3-1-20CM-4-69-9_sp005883355_WGS__VAWX01:0.057080462435548145):0.03540735934628387[0.9722222222222222],((d__Bacteria_p__Actinobacteriota_c__Thermoleophilia_o__Gaiellales_f__Gaiellaceae_g__PALSA-612_s__PALSA-612_sp003134505_WGS__PLBK01:0.12395649020716776,(d__Bacteria_p__Actinobacteriota_c__Thermoleophilia_o__Gaiellales_f__Gaiellaceae_g__AC-32_s__AC-32_sp005883335_WGS__VAXM01:0.1507394642120466,d__Bacteria_p__Actinobacteriota_c__Thermoleophilia_o__Gaiellales_f__Gaiellaceae_g__VAXT01_s__VAXT01_sp005883245_WGS__VAXT01:0.07873714626362635):0.04772477492056588[0.962962962962963]):0.03859736500424648[0.9166666666666666],d__Bacteria_p__Actinobacteriota_c__Thermoleophilia_o__Gaiellales_f__Gaiellaceae_g__GMQP-bins7_s__GMQP-bins7_sp004366385_WGS__SIRU01:0.12070691385769407):0.03141460458429048[0.8024691358024691]):0.32484054679683216[1],((d__Bacteria_p__Chloroflexota_c__Ellin6529_o__CSP1-4_f__CSP1-4_g__GWC2-73-18_s__GWC2-73-18_sp001794945_WGS__MGMJ01:0.10506764170416309,d__Bacteria_p__Chloroflexota_c__Ellin6529_o__QHBO01_f__QHBO01_g__CF-167_s__CF-167_sp005879775_WGS__VBJX01:0.17592068450911846):0.1830289649986014[1],(d__Bacteria_p__Myxococcota_c__Polyangia_o__Polyangiales_f__Polyangiaceae_g__Palsa-1150_s__Palsa-1150_sp003139415_WGS__PLIR01:0.5305932161663883,(d__Archaea_p__Thermoproteota_c__Bathyarchaeia_o__TCS64_f__TCS64_g__GCA-2726865_s__GCA-2726865_sp002726865_WGS__PBSW01:0.29801366521373307,((((d__Bacteria_p__Desulfobacterota_c__BSN033_o__B13-G15_f__RBG-16-54-18_g__B11-G15_s__B11-G15_sp003646745_WGS__QMLM01:0.28970477367365305,((((((d__Bacteria_p__Gemmatimonadota_A_c__GCA-2686955_o__GCA-2686955_f__GCA-2686955_g__GCA-2686955_s__GCA-2686955_sp002686955_WGS__NYZA01:0.12332679289099792,((d__Bacteria_p__Acidobacteriota_c__Acidobacteriae_o__Acidobacteriales_f__Koribacteraceae_g__Bog-209_s__Bog-209_sp003139095_WGS__PLHW01:0.1302838924342182,(d__Bacteria_p__Acidobacteriota_c__Thermoanaerobaculia_o__UBA5704_f__UBA5704_g__M0029_s__M0029_sp006227875_WGS__SBFI01:0.13032676922922068,d__Bacteria_p__Acidobacteriota_c__Acidobacteriae_o__UBA7540_f__UBA7540_g__Bog-366_s__Bog-366_sp003165615_WGS__PLWR01:0.1260267517828109):0.022792621532143027[0.42592592592592593]):0.015033712943615043[0.5416666666666667],(d__Bacteria_p__Acidobacteriota_c__UBA4820_o__UBA4820_f__UBA4820_g__UBA4820_s__UBA4820_sp002402325_WGS__DHFQ01:0.33071944027889344,d__Bacteria_p__Acidobacteriota_c__Thermoanaerobaculia_o__Thermoanaerobaculales_f__Thermoanaerobaculaceae_g__RBG-13-68-16_s__RBG-13-68-16_sp004298115_WGS__SCRJ01:0.06502692300236496):0.07882086426403291[0.9537037037037037]):0.020028176727899145[0.8101851851851851]):0.055382155586766575[0.9592592592592593],d__Bacteria_p__Desulfobacterota_c__Syntrophobacteria_o__BM002_f__BM002_g__BM002_s__BM002_sp002899795_WGS__PPDG01:0.1742702817673362):0.1007509934334408[1],((d__Bacteria_p__Desulfobacterota_c__Desulfobacteria_o__Desulfatiglandales_f__HGW-15_g__HGW-15_s__HGW-15_sp002840535_WGS__PHBH01:0.1155273957203057,d__Bacteria_p__Desulfobacterota_c__Desulfobacteria_o__Desulfatiglandales_f__B17-G16_g__B17-G16_s__B17-G16_sp003646975_WGS__QMLY01:0.08578189429312014):0.13779670496561594[0.9907407407407407],((d__Bacteria_p__Desulfobacterota_c__Syntrophobacteria_o__Syntrophobacterales_f__DSM-9756_g__Desulfosoma_s__Desulfosoma_caldarium_WGS__RJVA01:0.04451472169425738,d__Bacteria_p__Desulfobacterota_c__Syntrophobacteria_o__Syntrophobacterales_f__DSM-9756_g__Desulfacinum_s__Desulfacinum_hydrothermale_WGS__FWXF01:0.0177664678940213):0.07973731362057228[1],((d__Bacteria_p__Desulfobacterota_c__Syntrophobacteria_o__Syntrophobacterales_f__DSM-9756_g__CG2-30-61-12_s__CG2-30-61-12_sp001873705_WGS__MNZR01:0.09858444976762379,d__Bacteria_p__Desulfobacterota_c__Syntrophobacteria_o__Syntrophobacterales_f__Syntrophobacteraceae_g__Desulforhabdus_s__Desulforhabdus_sp007244385_WGS__SCVX01:0.03123392332285342):0.03998993346618573[0.8888888888888888],d__Bacteria_p__Desulfobacterota_c__Syntrophobacteria_o__Syntrophobacterales_f__Syntrophobacteraceae_g__SLCH01_s__SLCH01_sp003566995_WGS__PXBG01:0.07490484089337175):0.04539786475159644[0.9166666666666666]):0.04564058576570747[0.9583333333333334]):0.054934769067963[0.8209876543209876]):0.03364739172986344[0.688034188034188],((((d__Bacteria_p__Gemmatimonadota_c__Gemmatimonadetes_o__SG8-23_f__UBA6960_g__UBA2988_s__UBA2988_sp002346665_WGS__DEAG01:0.2008819649067687,d__Bacteria_p__Methylomirabilota_c__Methylomirabilia_o__Rokubacteriales_f__GWA2-73-35_g__UBA12499_s__UBA12499_sp001788395_WGS__MGBT01:0.21001365660629293):0.03530463352817688[0.7592592592592593],(d__Bacteria_p__Chloroflexota_c__Ellin6529_o__CSP1-4_f__CSP1-4_g__CSP1-4_s__CSP1-4_sp001443375_WGS__LDXM01:0.13412479538037214,d__Bacteria_p__Dormibacterota_c__Dormibacteria_o__UBA8260_f__UBA8260_g__CF-96_s__CF-96_sp005889515_WGS__VBHE01:0.14225184558211004):0.16623370828032727[1]):0.11080870239874502[0.6049382716049383],(((d__Bacteria_p__Nitrospirota_c__UBA9217_o__UBA9217_f__UBA9217_g__GWC2-57-13_s__GWC2-57-13_sp001805055_WGS__MHDZ01:0.14018631879975213,d__Bacteria_p__Nitrospirota_c__UBA9217_o__UBA9217_f__UBA9217_g__UBA9217_s__UBA9217_sp003454665_WGS__DMKB01:0.12934707238024926):0.07782903514913646[0.9907407407407407],(d__Bacteria_p__Nitrospirota_c__RBG-16-64-22_o__RBG-16-64-22_f__RBG-16-64-22_g__RBG-16-64-22_s__RBG-16-64-22_sp001803795_WGS__MHEK01:0.2015738693050966,(((d__Bacteria_p__Desulfobacterota_c__Desulfarculia_o__Desulfarculales_f__Desulfarculaceae_g__Dethiosulfatarculus_s__Dethiosulfatarculus_sandiegensis_WGS__AZAC01:0.11842918185480035,d__Bacteria_p__Desulfobacterota_c__Desulfarculia_o__Desulfarculales_f__Desulfarculaceae_g__SURF-10_s__SURF-10_sp003605055_WGS__QZKP01:0.1100298799351261):0.2558652489652532[1],(d__Bacteria_p__Proteobacteria_c__Magnetococcia_o__Magnetococcales_f__WMHbin3_g__WMHbin3_s__WMHbin3_sp002753185_WGS__PDZX01:0.10348206030879913,((d__Bacteria_p__Proteobacteria_c__Magnetococcia_o__Magnetococcales_f__WMHbin3_A_g__WMHbinv6_s__WMHbinv6_sp002753095_WGS__PDZU01:0.07385308369026751,d__Bacteria_p__Proteobacteria_c__Magnetococcia_o__Magnetococcales_f__DC0425bin3_g__DC0425bin3_s__DC0425bin3_sp002753665_WGS__PEAP01:0.15098896527632527):0.03127126013442564[0.6296296296296297],(d__Bacteria_p__Proteobacteria_c__Magnetococcia_o__Magnetococcales_f__UBA8363_g__GCA-2753565_s__GCA-2753565_sp002753565_WGS__PEAM01:0.19461962607476171,d__Bacteria_p__Proteobacteria_c__Magnetococcia_o__Magnetococcales_f__UBA8363_g__UBA8363_s__UBA8363_sp002753735_WGS__PDZY01:0.10087271350051674):0.04716865746238294[0.7685185185185185]):0.04529791116257371[0.904320987654321]):0.08716305290642497[0.9953703703703703]):0.04377257776628572[0.8194444444444444],((((d__Bacteria_p__Proteobacteria_c__Alphaproteobacteria_o__Rhizobiales_f__Rhodobiaceae_g__Rhodobium_s__Rhodobium_sp002869065_WGS__PKTR01:0.08488150712886676,((d__Bacteria_p__Proteobacteria_c__Alphaproteobacteria_o__Rhizobiales_f__Methyloligellaceae_g__UBA2767_s__UBA2767_sp002897995_WGS__BDTT01:0.08383289616814744,d__Bacteria_p__Proteobacteria_c__Alphaproteobacteria_o__Rhizobiales_f__Xanthobacteraceae_g__FEB-22_s__FEB-22_sp003105195_WGS__PQAH01:0.11574019358225024):0.09027157526734214[0.9814814814814815],d__Bacteria_p__Proteobacteria_c__Alphaproteobacteria_o__Rhizobiales_f__Hyphomicrobiaceae_g__Filomicrobium_s__Filomicrobium_insigne_WGS__FNJC01:0.21638762108937762):0.0504940518776085[0.8194444444444444]):0.05731238360224312[0.8580246913580247],(d__Bacteria_p__Proteobacteria_c__Alphaproteobacteria_o__Rhodospirillales_f__Magnetospirillaceae_g__Magnetospirillum_s__Magnetospirillum_moscoviense_WGS__LWQU01:0.10934869240343803,d__Bacteria_p__Proteobacteria_c__Alphaproteobacteria_o__Rhodospirillales_f__WMHbin7_g__WMHbin7_s__WMHbin7_sp002753155_WGS__PDZW01:0.11012624855621397):0.03653877522645005[0.6018518518518519]):0.010513735147603119[0.6444444444444445],((d__Bacteria_p__Proteobacteria_c__Alphaproteobacteria_o__Rhizobiales_f__Thermopetrobacteraceae_g__Thermopetrobacter_s__Thermopetrobacter_sp000746275_WGS__JQKX01:0.200030560568834,(d__Bacteria_p__Proteobacteria_c__Alphaproteobacteria_o__Rhodospirillales_f__Magnetospiraceae_g__GLO-3_s__GLO-3_sp003354135_WGS__PIVK01:0.14224111407740758,((d__Bacteria_p__Proteobacteria_c__Alphaproteobacteria_o__UBA8366_f__UBA8366_g__GCA-002724395_s__GCA-002724395_sp002724395_WGS__PBOR01:0.17406172753414587,d__Bacteria_p__Proteobacteria_c__Alphaproteobacteria_o__Rhodospirillales_f__UBA2165_g__GCA-2712665_s__GCA-2712665_sp002938035_WGS__PTLH01:0.40193393886403245):0.086059329875263[0.8611111111111112],d__Bacteria_p__Proteobacteria_c__Alphaproteobacteria_o__Rhodospirillales_f__Magnetovibrionaceae_g__Magnetovibrio_s__Magnetovibrio_blakemorei_WGS__MCGG01:0.1595159833218225):0.0529525866890392[0.7546296296296297]):0.02034917049810253[0.6141975308641976]):0.025660253345415607[0.6203703703703703],d__Bacteria_p__Proteobacteria_c__Alphaproteobacteria_o__Rhodospirillales_f__Magnetovibrionaceae_g__Varunaivibrio_s__Varunaivibrio_sulfuroxidans_WGS__SLZW01:0.12857908769390938):0.023926031384134364[0.7018518518518518]):0.07419060605714861[0.9764309764309764],(d__Bacteria_p__Proteobacteria_c__Alphaproteobacteria_o__Rhizobiales_f__Rhodomicrobiaceae_g__FEN-921_s__FEN-921_sp003153975_WGS__PMBZ01:0.18306400928599234,((d__Bacteria_p__Proteobacteria_c__Alphaproteobacteria_o__SMXQ01_f__SMXQ01_g__SMXQ01_s__SMXQ01_sp004356985_WGS__SMXQ01:0.20420054792112766,(d__Bacteria_p__Proteobacteria_c__Alphaproteobacteria_o__SP197_f__SP197_g__SP197_s__SP197_sp002238685_WGS__MPMV01:0.23535820061236307,d__Bacteria_p__Proteobacteria_c__Alphaproteobacteria_o__UBA2966_f__UBA2966_g__UBA2966_s__UBA2966_sp002348365_WGS__DEBC01:0.1682528540469762):0.03965932258348497[0.36111111111111116]):0.021090226739867244[0.3472222222222222],(d__Bacteria_p__Proteobacteria_c__Alphaproteobacteria_o__UBA8366_f__GCA-2717185_g__GCA-2717185_s__GCA-2717185_sp002717185_WGS__PBDC01:0.17833676490490422,(d__Bacteria_p__Proteobacteria_c__Alphaproteobacteria_o__Defluviicoccales_f__Defluviicoccaceae_g__Defluviicoccus_s__Defluviicoccus_sp002239065_WGS__MPNO01:0.23095596611367192,d__Bacteria_p__Proteobacteria_c__Alphaproteobacteria_o__GCA-2731375_f__GCA-2731375_g__GCA-2731375_s__GCA-2731375_sp002731375_WGS__DLRH01:0.1805973677035783):0.046756409196804585[0.39814814814814814]):0.020255647834673846[0.31481481481481477]):0.0491686922354955[0.8944444444444445]):0.039752222185007784[0.9212962962962963]):0.16661411261535378[1]):0.034926778828113014[0.7933333333333333]):0.036853321705052226[0.7702991452991452]):0.03250415442355445[0.7192460317460317],(((((d__Bacteria_p__Actinobacteriota_c__Thermoleophilia_o__BMS3ABIN01_f__BMS3ABIN01_g__BMS3ABIN01_s__BMS3ABIN01_sp002897715_WGS__BDUA01:0.17035187075809036,(d__Bacteria_p__Nitrospirota_c__Thermodesulfovibrionia_o__Thermodesulfovibrionales_f__JdFR-86_g__JdFR-86_s__JdFR-86_sp002011815_WGS__MTOV01:0.03584782503607054,d__Bacteria_p__Nitrospirota_c__Thermodesulfovibrionia_o__Thermodesulfovibrionales_f__JdFR-88_g__JdFR-88_s__JdFR-88_sp002011795_WGS__MTOX01:0.09320533929376977):0.02985526315634731[0.7314814814814814]):0.03361083117617008[0.7731481481481481],(d__Bacteria_p__Nitrospirota_c__Thermodesulfovibrionia_o__Thermodesulfovibrionales_f__JdFR-85_g__JdFR-85_s__JdFR-85_sp002011745_WGS__MTOU01:0.07023597537639183,((d__Bacteria_p__Nitrospirota_c__Thermodesulfovibrionia_o__Thermodesulfovibrionales_f__JdFR-85_g__BMS3Abin08_s__BMS3Abin08_sp002897935_WGS__BDTP01:0.09015881666106995,d__Bacteria_p__Nitrospirota_c__Thermodesulfovibrionia_o__UBA6902_f__UBA6902_g__SURF-23_s__SURF-23_sp003599425_WGS__QZKC01:0.10200502803405528):0.019126173519392855[0.36111111111111116],d__Bacteria_p__Nitrospirota_c__Thermodesulfovibrionia_o__Thermodesulfovibrionales_f__JdFR-85_g__BMS3Bbin07_s__BMS3Bbin07_sp003232715_WGS__QIJG01:0.09731238877173562):0.009423525617925883[0.5833333333333333]):0.021566796935314155[0.7901234567901234]):0.04637275623064684[0.9367283950617284],((d__Bacteria_p__Bacteroidota_c__Chlorobia_o__Chlorobiales_f__Chlorobiaceae_g__Chlorobaculum_s__Chlorobaculum_sp004118635_WGS__SDGU01:0.15527009566241518,(d__Bacteria_p__Nitrospirota_c__Thermodesulfovibrionia_o__Thermodesulfovibrionales_f__Magnetobacteriaceae_g__HCH-1_s__HCH-1_sp001541255_WGS__PEAH01:0.1182074531858196,d__Bacteria_p__Nitrospirota_c__Thermodesulfovibrionia_o__Thermodesulfovibrionales_f__Magnetobacteriaceae_g__Magnetobacterium_s__Magnetobacterium_sp002753685_WGS__PEAQ01:0.09299705569648896):0.038226151281530146[0.8981481481481481]):0.07075298620039726[0.9953703703703703],(d__Bacteria_p__CG2-30-53-67_c__CG2-30-53-67_o__CG2-30-53-67_f__CG2-30-53-67_g__CG2-30-53-67_s__CG2-30-53-67_sp001873285_WGS__PFFA01:0.10660397347815852,((d__Bacteria_p__Proteobacteria_c__Gammaproteobacteria_o__Burkholderiales_f__Sulfuricellaceae_g__Sulfurirhabdus_s__Sulfurirhabdus_autotrophica_WGS__SMCO01:0.09448330877965849,(((((d__Bacteria_p__Proteobacteria_c__Gammaproteobacteria_o__VBWC01_f__VBWC01_g__VBWC01_s__VBWC01_sp006218035_WGS__VBWC01:0.1592526576287689,d__Bacteria_p__Proteobacteria_c__Gammaproteobacteria_o__Thiohalomonadales_A_f__RBG-16-57-12_g__RBG-16-57-12_s__RBG-16-57-12_sp001801365_WGS__MGXL01:0.09786031439644828):0.03632731663106416[0.35185185185185186],((((d__Bacteria_p__Poribacteria_c__WGA-4E_o__WGA-4E_f__WGA-3G_g__MSPOR6_s__MSPOR6_sp003635315_WGS__PYJD01:0.19920004517164047,(d__Bacteria_p__Poribacteria_c__WGA-4E_o__WGA-4E_f__PCPOR2b_g__PCPOR2b_s__PCPOR2b_sp003635265_WGS__PYIZ01:0.09928042807563242,(((((d__Bacteria_p__Proteobacteria_c__Gammaproteobacteria_o__Nevskiales_f__Salinisphaeraceae_g__Salinisphaera_A_s__Salinisphaera_A_halophila_A_WGS__QJOD01:0.23752673551313896,(d__Bacteria_p__Proteobacteria_c__Gammaproteobacteria_o__Nevskiales_f__Salinisphaeraceae_g__GCA-2683405_s__GCA-2683405_sp002683405_WGS__NYTH01:0.1601927244484986,d__Bacteria_p__Proteobacteria_c__Gammaproteobacteria_o__Nevskiales_f__Salinisphaeraceae_g__Salinisphaera_s__Salinisphaera_orenii_WGS__AYKH01:0.10625717072233151):0.028283814905159157[0.7222222222222222]):0.07823802191593177[0.9212962962962963],(((d__Bacteria_p__Proteobacteria_c__Gammaproteobacteria_o__Pseudomonadales_f__IMCC2047_g__IMCC2047_s__IMCC2047_sp001593685_WGS__LUKI01:0.11855487184821883,(d__Bacteria_p__Proteobacteria_c__Gammaproteobacteria_o__Beggiatoales_f__Beggiatoaceae_g__UBA10656_s__UBA10656_sp002085445_WGS__QNEN01:0.07966016555738271,(d__Bacteria_p__Proteobacteria_c__Gammaproteobacteria_o__Beggiatoales_f__Beggiatoaceae_g__Thiomargarita_s__Thiomargarita_sp003645255_WGS__QNES01:0.1183551570104095,(d__Bacteria_p__Nitrospinota_A_c__UBA7883_o__UBA7883_f__UBA7883_g__UBA7883_s__UBA7883_sp002500605_WGS__DLRR01:0.22334816571953128,d__Bacteria_p__Proteobacteria_c__Gammaproteobacteria_o__Beggiatoales_f__Beggiatoaceae_g__Marithrix_s__Marithrix_sp001723685_WGS__MCBX01:0.06432620607240054):0.03771700400617718[0.34259259259259256]):0.02384385439998843[0.31481481481481477]):0.04500560015920805[0.6450617283950617]):0.021007188942601347[0.6342592592592593],((((d__Bacteria_p__Proteobacteria_c__Gammaproteobacteria_o__Thiohalomonadales_f__Thiohalomonadaceae_g__SZUA-467_s__SZUA-467_sp003252455_WGS__QKED01:0.11640374226941161,d__Bacteria_p__Proteobacteria_c__Gammaproteobacteria_o__Thiohalomonadales_f__Thiohalomonadaceae_g__Thiohalomonas_s__Thiohalomonas_denitrificans_WGS__FMWD01:0.08992673143244315):0.03565465812191579[0.7685185185185185],(d__Bacteria_p__Proteobacteria_c__Gammaproteobacteria_o__Burkholderiales_f__Rhodocyclaceae_g__Sulfurisoma_s__Sulfurisoma_sediminicola_WGS__RCCI01:0.08875795434306327,d__Bacteria_p__Proteobacteria_c__Gammaproteobacteria_o__Thiohalomonadales_f__Thiohalomonadaceae_g__SZUA-493_s__SZUA-493_sp003251535_WGS__QKFD01:0.08646407204941699):0.05294899523461993[0.9814814814814815]):0.024363509050005554[0.5617283950617284],((d__Bacteria_p__Proteobacteria_c__Gammaproteobacteria_o__QNFE01_f__QNFE01_g__QNFE01_s__QNFE01_sp003645455_WGS__QNFE01:0.22770234675976625,(((d__Bacteria_p__Proteobacteria_c__Gammaproteobacteria_o__Thiotrichales_f__Thiotrichaceae_g__Thiothrix_s__Thiothrix_caldifontis_WGS__FNQP01:0.042009474590904115,d__Bacteria_p__Proteobacteria_c__Gammaproteobacteria_o__Thiotrichales_f__Thiotrichaceae_g__Cocleimonas_s__Cocleimonas_flava_WGS__SMFQ01:0.06459770749034105):0.026694701607382278[0.5462962962962963],((d__Bacteria_p__Proteobacteria_c__Gammaproteobacteria_o__SZUA-229_f__SZUA-229_g__SZUA-229_s__SZUA-229_sp003349885_WGS__QFXC01:0.05001281536009986,(d__Bacteria_p__Proteobacteria_c__Gammaproteobacteria_o__SZUA-229_f__SZUA-229_g__GCA-2746365_s__GCA-2746365_sp002746365_WGS__NVWZ01:0.09107983740973195,d__Bacteria_p__Proteobacteria_c__Gammaproteobacteria_o__SZUA-229_f__SZUA-229_g__SZUA-116_s__SZUA-116_sp003229115_WGS__QIHT01:0.03482375694896379):0.024231297036773486[0.41666666666666663]):0.014017947023520437[0.5277777777777778],(d__Bacteria_p__Nitrospirota_c__Thermodesulfovibrionia_o__UBA6902_f__UBA6902_g__BMS3Abin09_s__BMS3Abin09_sp002897915_WGS__BDTS01:0.036274886860570225,(d__Bacteria_p__Nitrospirota_c__Thermodesulfovibrionia_o__Thermodesulfovibrionales_f__UBA6898_g__UBA6898_s__UBA6898_sp003252075_WGS__QKDO01:0.03568237391256819,(((d__Bacteria_p__Nitrospirota_c__Thermodesulfovibrionia_o__Thermodesulfovibrionales_f__UBA6898_g__GW-Nitrospira-1_s__GW-Nitrospira-1_sp002839535_WGS__PGYF01:0.02088885710512965,d__Bacteria_p__Nitrospirota_c__Thermodesulfovibrionia_o__Thermodesulfovibrionales_f__UBA9935_g__GWB2-47-37_s__GWB2-47-37_sp001803635_WGS__MHDU01:0.014995402586934124):0.01166795353574267[0.7407407407407407],d__Bacteria_p__Nitrospirota_c__Thermodesulfovibrionia_o__UBA6902_f__BMS3Bbin08_g__BMS3Bbin08_s__BMS3Bbin08_sp002897775_WGS__BDTC01:0.03747626939014771):0.010515977888720208[0.625],((d__Bacteria_p__Nitrospirota_c__Thermodesulfovibrionia_o__Thermodesulfovibrionales_f__UBA1546_g__UBA1546_s__UBA1546_sp001871685_WGS__PEUC01:0.04430489971855797,(d__Bacteria_p__Nitrospirota_c__Thermodesulfovibrionia_o__Thermodesulfovibrionales_f__UBA9935_g__Fen-1308_s__Fen-1308_sp003170655_WGS__PMMQ01:0.05994197700006891,d__Bacteria_p__Nitrospirota_c__Thermodesulfovibrionia_o__Thermodesulfovibrionales_f__UBA9935_g__MYbin3_s__MYbin3_sp004321915_WGS__SCQE01:0.03807309150636508):0.008643956391802559[0.5277777777777778]):0.037958572091524014[0.9814814814814815],d__Bacteria_p__Nitrospirota_c__Thermodesulfovibrionia_o__Thermodesulfovibrionales_f__UBA6898_g__PALSA-1316_s__PALSA-1316_sp003153275_WGS__PLXX01:0.05707060044772193):0.010278018274266384[0.7376543209876543]):0.005916445821502824[0.8410493827160493]):0.027242463769265035[0.9470899470899471]):0.02649468649755803[0.9583333333333334]):0.02126321447042909[0.9158249158249159]):0.08933217226253409[0.9992877492877493],(d__Bacteria_p__Proteobacteria_c__Gammaproteobacteria_o__UBA10353_f__UBA5680_g__UBA5680_s__UBA5680_sp002420425_WGS__DIIC01:0.10595421175238505,(d__Bacteria_p__Proteobacteria_c__Gammaproteobacteria_o__UBA10353_f__LS-SOB_g__LS-SOB_s__LS-SOB_sp001543005_WGS__LFLB01:0.2739735932725652,(d__Bacteria_p__Proteobacteria_c__Alphaproteobacteria_o__Bin65_f__Bin65_g__Bin65_s__Bin65_sp002238725_WGS__MPMX01:0.2045636380560815,d__Bacteria_p__Proteobacteria_c__Gammaproteobacteria_o__UBA10353_f__UBA7415_g__Arenicella_s__Arenicella_xantha_WGS__QNRT01:0.247173166202291):0.016339253893251793[0.12962962962962965]):0.044894080647598304[0.5046296296296297]):0.018139641129641795[0.5648148148148149]):0.013680031233057492[0.8518518518518519]):0.037678103429334996[0.8616255144032922],(((d__Bacteria_p__Proteobacteria_c__Gammaproteobacteria_o__Chromatiales_f__Sedimenticolaceae_g__SLIM01_s__SLIM01_sp007135625_WGS__SLIM01:0.03766746567707974,d__Bacteria_p__Proteobacteria_c__Gammaproteobacteria_o__Ectothiorhodospirales_f__Thioalkalivibrionaceae_g__Thioalkalivibrio_s__Thioalkalivibrio_sp000376845_WGS__AQPB01:0.09737159908319869):0.057614489393571076[0.9814814814814815],((((d__Bacteria_p__Proteobacteria_c__Gammaproteobacteria_o__Chromatiales_f__Chromatiaceae_g__Achromatium_s__Achromatium_palustre_WGS__LFCU01:0.1116633087244669,d__Bacteria_p__Proteobacteria_c__Gammaproteobacteria_o__Chromatiales_f__Chromatiaceae_g__M0108_s__M0108_sp006227775_WGS__SBFV01:0.050118869098055976):0.02015832007541584[0.39814814814814814],(d__Bacteria_p__Proteobacteria_c__Gammaproteobacteria_o__Chromatiales_f__Chromatiaceae_g__Thiocapsa_s__Thiocapsa_marina_WGS__AFWV01:0.05843803921600159,(d__Bacteria_p__Proteobacteria_c__Gammaproteobacteria_o__Chromatiales_f__Chromatiaceae_g__Imhoffiella_s__Imhoffiella_purpurea_WGS__AONC01:0.04320796179290828,d__Bacteria_p__Proteobacteria_c__Gammaproteobacteria_o__Chromatiales_f__Chromatiaceae_g__Thiorhodococcus_s__Thiorhodococcus_drewsii_WGS__AFWT01:0.07170420280545735):0.03370068321900291[0.962962962962963]):0.01303523390579963[0.6898148148148149]):0.021990519925424206[0.4814814814814815],((d__Bacteria_p__Proteobacteria_c__Gammaproteobacteria_o__Chromatiales_f__Chromatiaceae_g__Lamprocystis_s__Lamprocystis_purpurea_WGS__ARBC01:0.08189449083130293,d__Bacteria_p__Proteobacteria_c__Gammaproteobacteria_o__Chromatiales_f__Chromatiaceae_g__Thiohalocapsa_s__Thiohalocapsa_sp001469165_WGS__JABX01:0.07691621709982321):0.020703749789149562[0.4722222222222222],d__Bacteria_p__Proteobacteria_c__Gammaproteobacteria_o__Chromatiales_f__Chromatiaceae_g__Thiosymbion_s__Thiosymbion_oneisti_WGS__SMSC01:0.12251478678629972):0.010348438706028161[0.42592592592592593]):0.020445033179667157[0.7592592592592593],((d__Bacteria_p__Proteobacteria_c__Gammaproteobacteria_o__GCF-002020875_f__GCF-002020875_g__GCF-002020875_s__GCF-002020875_sp002020875_WGS__MPRL01:0.0761530199989229,d__Bacteria_p__Proteobacteria_c__Gammaproteobacteria_o__Chromatiales_f__Sedimenticolaceae_g__YD12-FULL-61-37_s__YD12-FULL-61-37_sp001801995_WGS__MGZB01:0.06466535197386519):0.024358080785661224[0.2777777777777778],((((d__Bacteria_p__Proteobacteria_c__Gammaproteobacteria_o__Thiohalomonadales_f__Thiohalomonadaceae_g__SLDE01_s__SLDE01_sp007125455_WGS__SLDE01:0.1302084554196329,d__Bacteria_p__Proteobacteria_c__Gammaproteobacteria_o__Chromatiales_f__Sedimenticolaceae_g__BM503_s__BM503_sp002869585_WGS__PKUO01:0.030961623720247394):0.012541134933103302[0.4537037037037037],(d__Bacteria_p__Proteobacteria_c__Gammaproteobacteria_o__Chromatiales_f__Sedimenticolaceae_g__QGON01_s__QGON01_sp003660235_WGS__QGOM01:0.09259496538521031,(d__Bacteria_p__Proteobacteria_c__Gammaproteobacteria_o__Acidiferrobacterales_f__SZUA-150_g__SZUA-150_s__SZUA-150_sp003228915_WGS__QIGL01:0.04479444653785583,d__Bacteria_p__Proteobacteria_c__Gammaproteobacteria_o__Thiohalomonadales_A_f__UBA6429_g__Thiohalophilus_s__Thiohalophilus_thiocyanatoxydans_WGS__SOQX01:0.08939809088256367):0.028085271537957292[0.5185185185185186]):0.024006365393991487[0.5231481481481481]):0.01254052819032089[0.4907407407407407],(d__Bacteria_p__Proteobacteria_c__Gammaproteobacteria_o__Chromatiales_f__Sedimenticolaceae_g__GCF-000787395_s__GCF-000787395_sp000787395_WGS__JRAA01:0.09848732570761796,d__Bacteria_p__Proteobacteria_c__Gammaproteobacteria_o__Chromatiales_f__Sedimenticolaceae_g__Thiodiazotropha_s__Thiodiazotropha_endoloripes_B_WGS__LVKA01:0.03966441135272578):0.02490817234505496[0.37962962962962965]):0.019306510420407038[0.6435185185185186],(d__Bacteria_p__Proteobacteria_c__Gammaproteobacteria_o__Chromatiales_f__Sedimenticolaceae_g__GCF-002020805_s__GCF-002020805_sp002020805_WGS__MPRJ01:0.05905642899222113,d__Bacteria_p__Proteobacteria_c__Gammaproteobacteria_o__Chromatiales_f__Sedimenticolaceae_g__Sedimenticola_A_s__Sedimenticola_A_endophacoides_WGS__PQCP01:0.0420685469715859):0.01409588200271786[0.2962962962962963]):0.007902552923154607[0.6458333333333333]):0.02669195498242192[0.7972222222222223]):0.04350429606002383[0.9418724279835391]):0.020237218400530357[0.899537037037037],((d__Bacteria_p__Proteobacteria_c__Gammaproteobacteria_o__Thiohalobacterales_f__Thiohalobacteraceae_g__J048_s__J048_sp003695825_WGS__RFHK01:0.07690081797161948,(d__Bacteria_p__Proteobacteria_c__Gammaproteobacteria_o__Chromatiales_f__Chromatiaceae_g__Thiorhodovibrio_s__Thiorhodovibrio_sp000228725_WGS__AFWS02:0.08513122265457863,d__Bacteria_p__Proteobacteria_c__Gammaproteobacteria_o__Chromatiales_f__Chromatiaceae_g__PWTO01_s__PWTO01_sp003562815_WGS__PWTO01:0.09398662926588221):0.03568115308692854[0.8055555555555556]):0.02434713552919138[0.6851851851851851],d__Bacteria_p__Proteobacteria_c__Gammaproteobacteria_o__UBA10353_f__BMS3Bbin11_g__BMS3Bbin11_s__BMS3Bbin11_sp002897635_WGS__BDTD01:0.11239011019491076):0.022232414512130004[0.6049382716049383]):0.033249205432762045[0.9494598765432098]):0.018993674236082076[0.875968992248062]):0.04085715005085814[0.9166666666666666],(d__Bacteria_p__Proteobacteria_c__Magnetococcia_o__Magnetococcales_f__Magnetococcaceae_g__Magnetofaba_s__Magnetofaba_australis_WGS__LVJN01:0.12079766686406064,(((((d__Bacteria_p__Proteobacteria_c__Gammaproteobacteria_o__Nevskiales_f__Nevskiaceae_g__CAU-1509_s__CAU-1509_sp005047655_WGS__SUKF01:0.04530478256201088,((((d__Bacteria_p__Proteobacteria_c__Gammaproteobacteria_o__Pseudomonadales_f__UBA7239_g__UBA7239_s__UBA7239_sp002333095_WGS__DDBK01:0.14887137272885964,d__Bacteria_p__Proteobacteria_c__Gammaproteobacteria_o__Pseudomonadales_f__M0112_g__M0112_s__M0112_sp006227085_WGS__SBFY01:0.08696180589174966):0.032451426274672394[0.4814814814814815],(d__Bacteria_p__Proteobacteria_c__Gammaproteobacteria_o__Nevskiales_f__Oceanococcaceae_g__Abyssibacter_s__Abyssibacter_profundi_WGS__QEQK01:0.12454788675553077,(d__Bacteria_p__Proteobacteria_c__Gammaproteobacteria_o__Nevskiales_f__Nevskiaceae_g__Solimonas_s__Solimonas_variicoloris_WGS__ARNM01:0.04906496624139163,((d__Bacteria_p__Proteobacteria_c__Gammaproteobacteria_o__Nevskiales_f__Nevskiaceae_g__Polycyclovorans_s__Polycyclovorans_algicola_WGS__JOMH01:0.06885032314050649,d__Bacteria_p__Proteobacteria_c__Gammaproteobacteria_o__Nevskiales_f__Nevskiaceae_g__SCVA01_s__SCVA01_sp003730135_WGS__RJVO01:0.07953709957532556):0.03965828160787187[0.4907407407407407],d__Bacteria_p__Proteobacteria_c__Gammaproteobacteria_o__Nevskiales_f__Nevskiaceae_g__GT1R17_s__GT1R17_sp003052265_WGS__QANS01:0.0926326819341533):0.0141176872386052[0.4907407407407407]):0.03982002836423675[0.8333333333333334]):0.013192946091857533[0.8402777777777778]):0.02232729540249121[0.7839506172839507],d__Bacteria_p__Proteobacteria_c__Gammaproteobacteria_o__Nevskiales_f__Nevskiaceae_g__Hydrocarboniphaga_s__Hydrocarboniphaga_daqingensis_WGS__FQWZ01:0.11781869898489823):0.025531158809105725[0.8558201058201058],(d__Bacteria_p__Proteobacteria_c__Gammaproteobacteria_o__Nevskiales_f__Nevskiaceae_g__Fontimonas_s__Fontimonas_thermophila_WGS__FOOC01:0.0916970152160507,(d__Bacteria_p__Proteobacteria_c__Gammaproteobacteria_o__Nevskiales_f__Nevskiaceae_g__Sinimarinibacterium_s__Sinimarinibacterium_flocculans_WGS__QICN01:0.06199818717101846,d__Bacteria_p__Proteobacteria_c__Gammaproteobacteria_o__Nevskiales_f__Nevskiaceae_g__Nevskia_s__Nevskia_ramosa_WGS__ATVI01:0.09032500422742924):0.03296667122309181[0.8518518518518519]):0.03431203265882378[0.9398148148148148]):0.013622371587699968[0.8509259259259259]):0.046653375333042334[0.914983164983165],((d__Bacteria_p__Proteobacteria_c__Gammaproteobacteria_o__Pseudomonadales_f__Halieaceae_g__IMCC3088_s__IMCC3088_sp000204315_WGS__AEIG01:0.122921217567948,(d__Bacteria_p__Proteobacteria_c__Gammaproteobacteria_o__Pseudomonadales_f__Porticoccaceae_g__LSUCC0057_s__LSUCC0057_sp004535795_WGS__SPIA01:0.1313532210861317,d__Bacteria_p__Proteobacteria_c__Gammaproteobacteria_o__UBA10353_f__UBA7415_g__UBA10349_s__UBA10349_sp003485905_WGS__DNHK01:0.2608035501534893):0.05359623814875818[0.33333333333333337]):0.05245861721295774[0.4305555555555556],((d__Bacteria_p__Proteobacteria_c__Gammaproteobacteria_o__UBA6522_f__UBA6522_g__UBA6522_s__UBA6522_sp002718345_WGS__PBDA01:0.3209445833008796,d__Bacteria_p__Proteobacteria_c__Gammaproteobacteria_o__J113_f__J113_g__J113_s__J113_sp003694425_WGS__RFJX01:0.11867045457987667):0.05117133671123245[0.13888888888888884],((d__Bacteria_p__Proteobacteria_c__Gammaproteobacteria_o__Pseudomonadales_f__Porticoccaceae_g__TMED48_s__TMED48_sp002339165_WGS__DDJS01:0.26009192474049236,d__Bacteria_p__Proteobacteria_c__Gammaproteobacteria_o__Pseudomonadales_f__Porticoccaceae_g__HTCC2207_s__HTCC2207_sp000511875_WGS__AZIN01:0.10367970109377414):0.03910431190346834[0.36111111111111116],d__Bacteria_p__Proteobacteria_c__Gammaproteobacteria_o__Pseudomonadales_f__Porticoccaceae_g__Porticoccus_s__Porticoccus_sp002707685_WGS__PANQ01:0.1252748316721019):0.035956475477073487[0.5601851851851851]):0.019166163107444564[0.3935185185185185]):0.015427030444150237[0.38624338624338617]):0.019024906566250742[0.6783625730994152],((d__Bacteria_p__Proteobacteria_c__Gammaproteobacteria_o__Pseudomonadales_f__Porticoccaceae_g__BRH-c0_s__BRH-c0_sp002388905_WGS__DGNJ01:0.10509707334572164,d__Bacteria_p__Proteobacteria_c__Gammaproteobacteria_o__Pseudomonadales_f__Halieaceae_g__Luminiphilus_s__Luminiphilus_sp000169115_WGS__AAVV01:0.15487989760178025):0.03985114187840277[0.16666666666666663],d__Bacteria_p__Proteobacteria_c__Gammaproteobacteria_o__Nitrococcales_f__AK92_g__AK92_s__AK92_sp003399765_WGS__NFZV01:0.07507883664546504):0.020847182760498583[0.19444444444444442]):0.020003923089406236[0.7222222222222223],((d__Bacteria_p__Proteobacteria_c__Gammaproteobacteria_o__Pseudomonadales_f__UBA7239_g__UBA7239_s__UBA7239_sp002333095_WGS__DDBK01:0.19063988210888477,d__Bacteria_p__Proteobacteria_c__Gammaproteobacteria_o__Pseudomonadales_f__DSM-100316_g__Sinobacterium_s__Sinobacterium_caligoides_WGS__RKHR01:0.1279380682387296):0.05605241207023986[0.2870370370370371],((d__Bacteria_p__Proteobacteria_c__Gammaproteobacteria_o__Pseudomonadales_f__Spongiibacteraceae_g__Spongiibacter_s__Spongiibacter_marinus_WGS__AULP01:0.06546669909656348,(d__Bacteria_p__Proteobacteria_c__Gammaproteobacteria_o__Pseudomonadales_f__UBA7434_g__UBA7434_s__UBA7434_sp002339085_WGS__DDDX01:0.18871207229017417,d__Bacteria_p__Proteobacteria_c__Gammaproteobacteria_o__Pseudomonadales_f__Spongiibacteraceae_g__UBA5047_s__UBA5047_sp002415025_WGS__DIBR01:0.05211796755729026):0.032491914476617784[0.25]):0.040643814565721435[0.4444444444444444],(((d__Bacteria_p__Proteobacteria_c__Gammaproteobacteria_o__Pseudomonadales_f__Halieaceae_g__Pseudohaliea_s__Pseudohaliea_rubra_WGS__AUVB01:0.11093229534146833,d__Bacteria_p__Proteobacteria_c__Gammaproteobacteria_o__Pseudomonadales_f__Halieaceae_g__Chromatocurvus_s__Chromatocurvus_halotolerans_WGS__QQSW01:0.1064894832646265):0.055255095248179655[0.6111111111111112],(d__Bacteria_p__Proteobacteria_c__Gammaproteobacteria_o__Pseudomonadales_f__Halieaceae_g__Parahaliea_s__Parahaliea_mediterranea_WGS__QEWO01:0.05087250685495016,(d__Bacteria_p__Proteobacteria_c__Gammaproteobacteria_o__Pseudomonadales_f__Halieaceae_g__Congregibacter_s__Congregibacter_litoralis_WGS__AAOA02:0.13120370619572325,d__Bacteria_p__Proteobacteria_c__Gammaproteobacteria_o__Pseudomonadales_f__Halieaceae_g__Haliea_s__Haliea_salexigens_WGS__AUHJ01:0.08487066651724502):0.02179529836134633[0.2962962962962963]):0.006667053451426815[0.3055555555555556]):0.014878141173799882[0.7013888888888888],d__Bacteria_p__Proteobacteria_c__Gammaproteobacteria_o__Pseudomonadales_f__Halieaceae_g__Halioglobus_s__Halioglobus_sp003457605_WGS__QRAN01:0.08721666309424154):0.015852100709368887[0.8388888888888889]):0.013733163875132985[0.7916666666666666]):0.01633360474685446[0.7601851851851852]):0.019813320173059312[0.8916947250280584],d__Bacteria_p__Proteobacteria_c__Gammaproteobacteria_o__Nevskiales_f__Oceanococcaceae_g__Oceanococcus_s__Oceanococcus_atlanticus_WGS__AQQV01:0.1996613675466889):0.04385814369258907[0.9049564270152506]):0.017072638219389213[0.8875661375661376]):0.022165411996886545[0.9023873270861222]):0.04323732569459534[0.914246632996633],((d__Bacteria_p__Proteobacteria_c__Gammaproteobacteria_o__UBA4486_f__UBA4486_g__UBA4486_s__UBA4486_sp002389045_WGS__DGNS01:0.16457239687917563,(d__Bacteria_p__Proteobacteria_c__Gammaproteobacteria_o__UBA4486_f__UBA4486_g__SZUA-592_s__SZUA-592_sp003250975_WGS__QJWO01:0.13053347568899362,d__Bacteria_p__Proteobacteria_c__Gammaproteobacteria_o__UBA4486_f__UBA4486_g__2-02-FULL-47-50_s__2-02-FULL-47-50_sp001801885_WGS__MGYU01:0.1236975487926781):0.04716289726566536[0.8888888888888888]):0.046757339285327895[0.9074074074074074],(((((d__Bacteria_p__Proteobacteria_c__Gammaproteobacteria_o__UBA10353_f__LS-SOB_g__GCA-2726415_s__GCA-2726415_sp002726415_WGS__PBSU01:0.14062153771555339,d__Bacteria_p__Proteobacteria_c__Gammaproteobacteria_o__UBA10353_f__LS-SOB_g__UBA868_s__UBA868_sp002327725_WGS__DCXP01:0.13677946407978436):0.05655288084109547[0.5833333333333333],(d__Bacteria_p__Proteobacteria_c__Gammaproteobacteria_o__UBA10353_f__LS-SOB_g__REDSEA-S09-B13_s__REDSEA-S09-B13_sp003447825_WGS__DLYH01:0.23781902418105655,d__Bacteria_p__Proteobacteria_c__Gammaproteobacteria_o__UBA10353_f__LS-SOB_g__UBA9619_s__UBA9619_sp002718155_WGS__DPDX01:0.16882618074409578):0.03807613979478944[0.41666666666666663]):0.04064666751108966[0.7314814814814814],d__Bacteria_p__Proteobacteria_c__Gammaproteobacteria_o__Porisulfidales_f__Porisulfidaceae_g__Porisulfidus_s__Porisulfidus_sp002631715_WGS__MRSX01:0.2100565454219488):0.0416074006570093[0.7222222222222222],((d__Bacteria_p__Proteobacteria_c__Gammaproteobacteria_o__Beggiatoales_f__Beggiatoaceae_g__Thioflexothrix_s__Thioflexothrix_psekupsii_WGS__MSLT01:0.15383447759334845,d__Bacteria_p__Proteobacteria_c__Gammaproteobacteria_o__Beggiatoales_f__Beggiatoaceae_g__SZUA-411_s__SZUA-411_sp003245895_WGS__QKBZ01:0.11086246151953172):0.11047245160669898[0.9814814814814815],d__Bacteria_p__Proteobacteria_c__Gammaproteobacteria_o__UBA7966_f__UBA7966_g__USCg-Taylor_s__USCg-Taylor_sp002007425_WGS__MUGK01:0.2164677565892169):0.020510144803016203[0.5185185185185186]):0.018799443616511403[0.466931216931217],((d__Bacteria_p__Proteobacteria_c__Gammaproteobacteria_o__UBA6729_f__UBA6729_g__UBA6729_s__UBA6729_sp002454015_WGS__DKIB01:0.34268146247727665,d__Bacteria_p__Proteobacteria_c__Gammaproteobacteria_o__UBA7966_f__UBA7966_g__UBA7966_s__UBA7966_sp002299125_WGS__DBNU01:0.2445726470715244):0.07745995904993817[0.5185185185185186],(d__Bacteria_p__Proteobacteria_c__Gammaproteobacteria_o__UBA4575_f__UBA4575_g__UBA1858_s__UBA1858_sp002338385_WGS__DDIE01:0.31484213805482303,d__Bacteria_p__Proteobacteria_c__Gammaproteobacteria_o__UBA4486_f__UBA4486_g__2-02-FULL-56-15_s__2-02-FULL-56-15_sp004297165_WGS__SCUJ01:0.13497454299085598):0.04868333597231582[0.33333333333333337]):0.04367354221564895[0.41975308641975306]):0.0292501112317335[0.6658249158249159]):0.02354280871383077[0.7109788359788359]):0.009098852212138063[0.9297914419273643]):0.059853323072512295[0.9537037037037037],((d__Bacteria_p__Desulfobacterota_c__BSN033_o__UBA8473_f__UBA8473_g__UBA8473_s__UBA8473_sp002782605_WGS__PFMT01:0.17127679566333337,(d__Bacteria_p__Desulfobacterota_c__Desulfobacteria_o__Desulfobacterales_f__UBA2156_g__UBA2156_s__UBA2156_sp002328165_WGS__DCWS01:0.2573592473960633,d__Bacteria_p__Desulfobacterota_c__Desulfobacteria_o__Desulfatiglandales_f__NaphS2_g__NaphS2_s__NaphS2_sp000179315_WGS__ADZZ01:0.10769692412416039):0.031311306116934695[0.4537037037037037]):0.044338768540885934[0.6944444444444444],(d__Bacteria_p__Acidobacteriota_c__Aminicenantia_o__UBA2199_f__UBA2199_g__UBA647_s__UBA647_sp002299555_WGS__DBOL01:0.2434374020757348,((((d__Bacteria_p__Desulfobacterota_c__Desulfobacteria_o__Desulfatiglandales_f__Desulfatiglandaceae_g__Desulfatiglans_s__Desulfatiglans_anilini_WGS__AULM01:0.11404510355012212,(d__Bacteria_p__Desulfobacterota_c__Desulfarculia_o__Desulfarculales_f__Desulfarculaceae_g__SURF-10_s__SURF-10_sp003605055_WGS__QZKP01:0.20684927889576138,(d__Bacteria_p__Desulfobacterota_c__Desulfobacteria_o__Desulfobacterales_f__SURF-7_g__SURF-7_s__SURF-7_sp003599865_WGS__QZKS01:0.05107938706990961,d__Bacteria_p__Desulfobacterota_c__Desulfobacteria_o__Desulfobacterales_f__SURF-3_g__SURF-3_s__SURF-3_sp003599885_WGS__QZKW01:0.08484235965736102):0.08094242716552012[0.9907407407407407]):0.03726189243134022[0.6666666666666667]):0.042166805170915984[0.617283950617284],d__Bacteria_p__Desulfobacterota_c__Desulfobacteria_o__Desulfatiglandales_f__NaphS2_g__UBA5623_s__UBA5623_sp900258555_WGS__OJIN01:0.06795039197208463):0.03114845958966765[0.7291666666666667],(d__Bacteria_p__Spirochaetota_c__UBA6919_o__UBA6919_f__UBA6919_g__UBA6919_s__UBA6919_sp002450905_WGS__DKAT01:0.15663146202161163,d__Bacteria_p__Desulfobacterota_c__Desulfobacteria_o__Desulfatiglandales_f__CG2-30-51-40_g__CG2-30-51-40_s__CG2-30-51-40_sp001874005_WGS__MNYJ01:0.09938081587009909):0.027072971338081633[0.32407407407407407]):0.043961028240231695[0.8996913580246914],d__Bacteria_p__OLB16_c__OLB16_o__SURF-12_f__SURF-12_g__SURF-12_s__SURF-12_sp003598175_WGS__QZKN01:0.08225892211723894):0.029275052879124793[0.906084656084656]):0.03100856426226174[0.869212962962963]):0.025248046538160936[0.7962962962962963]):0.09940529084889707[0.9872881355932204],d__Bacteria_p__SAR324_c__SAR324_o__SAR324_f__NAC60-12_g__Arctic96AD-7_s__Arctic96AD-7_sp001627865_WGS__LUQS01:0.262021705233096):0.038978728900462445[0.9891845627139745],d__Bacteria_p__Latescibacterota_c__UBA2968_o__UBA8231_f__SLHA01_g__SLHA01_s__SLHA01_sp007136405_WGS__SLHA01:0.2973832815600245):0.06111854427376659[0.9905092592592593]):0.034169042932784326[0.9937251300887665]):0.8128059395106519[1],((d__Bacteria_p__Proteobacteria_c__Gammaproteobacteria_o__PS1_f__Thioglobaceae_g__UBA2013_s__UBA2013_sp002335045_WGS__DDCF01:0.039875048204354016,d__Bacteria_p__Proteobacteria_c__Gammaproteobacteria_o__PS1_f__Thioglobaceae_g__Thioglobus_B_s__Thioglobus_B_perditus_WGS__PNQY01:0.06001828105809941):0.05061098455000388[0.8888888888888888],d__Bacteria_p__Proteobacteria_c__Gammaproteobacteria_o__PS1_f__Thioglobaceae_g__Gsub_s__Gsub_sp002007405_WGS__JYIN01:0.11703924163391578):0.14022937513920966[1]):0.04310312902561342[0.9781481481481481],(((d__Bacteria_p__Proteobacteria_c__Gammaproteobacteria_o__Pseudomonadales_f__Moraxellaceae_g__Agitococcus_s__Agitococcus_lubricus_WGS__QAON01:0.10647841331690792,d__Bacteria_p__Proteobacteria_c__Gammaproteobacteria_o__Pseudomonadales_f__Moraxellaceae_g__Moraxella_A_s__Moraxella_A_osloensis_WGS__LZMT01:0.18959703866723615):0.0643101811727048[0.6296296296296297],(((d__Bacteria_p__Proteobacteria_c__Gammaproteobacteria_o__Pseudomonadales_f__UBA6940_g__UBA6940_s__UBA6940_sp002450655_WGS__DJZY01:0.20425147110560576,d__Bacteria_p__Proteobacteria_c__Gammaproteobacteria_o__HTCC5015_f__HTCC5015_g__HTCC5015_s__HTCC5015_sp000155715_WGS__ABSJ01:0.20640126290913122):0.04881757710218609[0.2129629629629629],(d__Bacteria_p__Proteobacteria_c__Gammaproteobacteria_o__Pseudomonadales_f__UBA3067_g__UBA3067_s__UBA3067_sp002366835_WGS__DFBZ01:0.11419561756781721,d__Bacteria_p__Proteobacteria_c__Gammaproteobacteria_o__Pseudomonadales_f__UBA3067_g__GCA-002402085_s__GCA-002402085_sp002402085_WGS__NVVB01:0.13220016899310846):0.024859741144412095[0.38888888888888884]):0.026748723213977237[0.4629629629629629],(d__Bacteria_p__Proteobacteria_c__Gammaproteobacteria_o__Pseudomonadales_f__Ketobacteraceae_g__42-54-T18_s__42-54-T18_sp002163245_WGS__MAAL01:0.09933705569709851,(d__Bacteria_p__Proteobacteria_c__Gammaproteobacteria_o__Pseudomonadales_f__Porticoccaceae_g__SZUA-272_s__SZUA-272_sp003235325_WGS__QJWQ01:0.12408356220689992,d__Bacteria_p__Proteobacteria_c__Gammaproteobacteria_o__Pseudomonadales_f__Porticoccaceae_g__50-400-T64_s__50-400-T64_sp002162755_WGS__MAAS01:0.12625007966204138):0.03669439445252778[0.42592592592592593]):0.0452762228723738[0.5046296296296297]):0.03303278960705081[0.6790123456790124]):0.01640483407596521[0.7048611111111112],(d__Bacteria_p__Proteobacteria_c__Gammaproteobacteria_o__Enterobacterales_f__Enterobacteriaceae_g__Orbus_s__Orbus_hercynius_WGS__RBWY01:0.6393292605684704,d__Bacteria_p__Proteobacteria_c__Gammaproteobacteria_o__Nevskiales_f__Nevskiaceae_g__SCRT01_s__SCRT01_sp004298465_WGS__SCSC01:0.1838256682343201):0.08574727087532971[0.09259259259259256]):0.015898803349413702[0.7462962962962962]):0.020030231597306585[0.9076797385620915],d__Bacteria_p__Proteobacteria_c__Gammaproteobacteria_o__UBA5859_f__UBA5859_g__UBA5859_s__UBA5859_sp002432655_WGS__DJFZ01:0.21635982178107493):0.04399765393975938[0.9021357123546905]):0.033985076023321535[0.8912203570476952],(((d__Bacteria_p__Proteobacteria_c__Gammaproteobacteria_o__DSM-100275_f__DSM-100275_g__Inmirania_s__Inmirania_thermothiophila_WGS__RJVI01:0.08933612626323387,d__Bacteria_p__Proteobacteria_c__Gammaproteobacteria_o__Acidiferrobacterales_f__SPGG2_g__SPGG2_s__SPGG2_sp001643475_WGS__SMVP01:0.20970524030209176):0.029713563521656265[0.2592592592592593],(d__Bacteria_p__Proteobacteria_c__Gammaproteobacteria_o__Thiohalomonadales_A_f__SG8-11_g__UBA6921_s__UBA6921_sp002450895_WGS__DKAR01:0.24218557022360518,(d__Bacteria_p__Proteobacteria_c__Gammaproteobacteria_o__Nevskiales_f__Algiphilaceae_g__Algiphilus_s__Algiphilus_aromaticivorans_WGS__JPOG01:0.14798578960272663,d__Bacteria_p__Proteobacteria_c__Gammaproteobacteria_o__UBA5335_f__UBA5335_g__SLRW01_s__SLRW01_sp003567955_WGS__PWYF01:0.15326051315000416):0.04288152261188145[0.5740740740740741]):0.01933770195195321[0.43981481481481477]):0.02127190349935701[0.49537037037037035],d__Bacteria_p__Proteobacteria_c__Gammaproteobacteria_o__21-64-14_f__21-64-14_g__BMS3Abin12_s__BMS3Abin12_sp002897735_WGS__BDTW01:0.11872800510608773):0.03244546564752623[0.4907407407407407]):0.03126009882075523[0.8606641123882504],(((d__Bacteria_p__Proteobacteria_c__Gammaproteobacteria_o__Thiohalobacterales_f__UBA9214_g__SZUA-186_s__SZUA-186_sp003230545_WGS__QIFB01:0.06971479603484404,d__Bacteria_p__Proteobacteria_c__Gammaproteobacteria_o__Thiohalobacterales_f__DSM-19610_g__Thiogranum_s__Thiogranum_longum_WGS__SMFX01:0.05678356750044935):0.06820863072272042[1],((d__Bacteria_p__Proteobacteria_c__Gammaproteobacteria_o__Acidiferrobacterales_f__Sulfurifustaceae_g__SCRL01_s__SCRL01_sp004298065_WGS__SCRL01:0.05570557429968736,d__Bacteria_p__Proteobacteria_c__Gammaproteobacteria_o__Burkholderiales_f__Sulfuricellaceae_g__UBA2239_s__UBA2239_sp002347615_WGS__DDYH01:0.06650861021909595):0.014604414941469584[0.41666666666666663],((d__Bacteria_p__Proteobacteria_c__Gammaproteobacteria_o__Acidiferrobacterales_f__Sulfurifustaceae_g__SM1-46_s__SM1-46_sp001304215_WGS__LJVB01:0.05748506796216329,d__Bacteria_p__Proteobacteria_c__Gammaproteobacteria_o__Burkholderiales_f__Thiobacillaceae_g__UBA6918_s__UBA6918_sp002327405_WGS__DCVO01:0.025547665183115634):0.021428762892566847[0.37962962962962965],((d__Bacteria_p__Proteobacteria_c__Gammaproteobacteria_o__Burkholderiales_f__Sulfuriferulaceae_g__Sulfuriferula_s__Sulfuriferula_multivorans_WGS__BGOW01:0.05569499137513399,(d__Bacteria_p__Proteobacteria_c__Gammaproteobacteria_o__Burkholderiales_f__Thiobacillaceae_g__QYQG01_s__QYQG01_sp007280375_WGS__QYQG01:0.05737290146677534,((d__Bacteria_p__Proteobacteria_c__Gammaproteobacteria_o__Burkholderiales_f__Rhodocyclaceae_g__Fen-999_s__Fen-999_sp003157035_WGS__PMIF01:0.11882099891244456,d__Bacteria_p__Proteobacteria_c__Gammaproteobacteria_o__Burkholderiales_f__Thiobacillaceae_g__Thiobacillus_s__Thiobacillus_thioparus_WGS__ARDU01:0.02142839378694532):0.016595569553366538[0.2222222222222222],d__Bacteria_p__Proteobacteria_c__Gammaproteobacteria_o__Burkholderiales_f__Sulfuricellaceae_g__Sulfuricella_A_s__Sulfuricella_A_denitrificans_A_WGS__NSJJ01:0.02201809568985156):0.011820829886353839[0.375]):0.02553839179008187[0.6203703703703705]):0.019066029604734445[0.5416666666666667],((d__Bacteria_p__Proteobacteria_c__Gammaproteobacteria_o__Burkholderiales_f__Thiobacillaceae_g__UBA3361_s__UBA3361_sp002360535_WGS__DEQR01:0.061577963016206,d__Bacteria_p__Proteobacteria_c__Gammaproteobacteria_o__Burkholderiales_f__Thiobacillaceae_g__LSR1_s__LSR1_sp002782005_WGS__PEUN01:0.05978234957660667):0.02019360203083204[0.5462962962962963],d__Bacteria_p__Proteobacteria_c__Gammaproteobacteria_o__Burkholderiales_f__Thiobacillaceae_g__PFJX01_s__PFJX01_sp002784045_WGS__PFJX01:0.10893917817054528):0.013964835794912754[0.39814814814814814]):0.01120373456456164[0.6335978835978836]):0.03465474188471594[0.8436213991769548]):0.0985848740933531[0.9065656565656566]):0.0378969053641955[0.8297720797720798],((d__Bacteria_p__Proteobacteria_c__Gammaproteobacteria_o__Acidiferrobacterales_f__Sulfurifustaceae_g__MFSY01_s__MFSY01_sp001785175_WGS__MFSY01:0.04200160873925276,d__Bacteria_p__Proteobacteria_c__Gammaproteobacteria_o__Acidiferrobacterales_f__Sulfurifustaceae_g__RBG-16-65-34_s__RBG-16-65-34_sp001785115_WGS__MFSU01:0.04727552744899972):0.08154306644233984[1],(((d__Bacteria_p__Proteobacteria_c__Gammaproteobacteria_o__Nitrococcales_f__Halorhodospiraceae_g__SKYL01_s__SKYL01_sp007121755_WGS__SLRU01:0.09315303547898571,d__Bacteria_p__Proteobacteria_c__Gammaproteobacteria_o__Ectothiorhodospirales_f__Ectothiorhodospiraceae_g__Thioalkalivibrio_A_s__Thioalkalivibrio_A_sulfidiphilus_A_WGS__ARJH01:0.07370533471256718):0.03361097122383221[0.6296296296296297],d__Bacteria_p__Proteobacteria_c__Gammaproteobacteria_o__Burkholderiales_f__Rhodocyclaceae_g__Sulfuritalea_s__Sulfuritalea_sp006218025_WGS__VBWA01:0.08690514557483128):0.030943509000512195[0.6944444444444444],((d__Bacteria_p__Proteobacteria_c__Gammaproteobacteria_o__Burkholderiales_f__Rhodocyclaceae_g__UTPRO2_s__UTPRO2_sp003105015_WGS__PQAF01:0.03555828328091993,d__Bacteria_p__Proteobacteria_c__Gammaproteobacteria_o__Burkholderiales_f__Rhodocyclaceae_g__CG2-30-68-42_s__CG2-30-68-42_sp001872285_WGS__MNXU01:0.07674234105374964):0.03768000061943301[0.537037037037037],(d__Bacteria_p__Proteobacteria_c__Gammaproteobacteria_o__Burkholderiales_f__Gallionellaceae_g__39-52-133_s__39-52-133_sp002278935_WGS__NCHU01:0.20607269095117606,((d__Bacteria_p__Proteobacteria_c__Gammaproteobacteria_o__Burkholderiales_f__SG8-39_g__2-12-FULL-64-23_s__2-12-FULL-64-23_sp004298385_WGS__SCTX01:0.09618713513942974,((d__Bacteria_p__Proteobacteria_c__Gammaproteobacteria_o__Burkholderiales_f__UKL13-2_g__FEB-7_s__FEB-7_sp003105245_WGS__PQAI01:0.11636369570780372,((d__Bacteria_p__Proteobacteria_c__Gammaproteobacteria_o__Burkholderiales_f__SG8-39_g__RBG-16-66-20_s__RBG-16-66-20_sp005240145_WGS__SBAS01:0.19531125878806938,(d__Bacteria_p__Proteobacteria_c__Gammaproteobacteria_o__Burkholderiales_f__SG8-39_g__SCGC-AG-212-J23_s__SCGC-AG-212-J23_sp005881595_WGS__VBBY01:0.06904845463194918,d__Bacteria_p__Proteobacteria_c__Gammaproteobacteria_o__Burkholderiales_f__Palsa-1005_g__VBCG01_s__VBCG01_sp005881895_WGS__VBCG01:0.09419877516206829):0.049779796237734944[0.9907407407407407]):0.052077081413582096[0.9398148148148148],d__Bacteria_p__Proteobacteria_c__Gammaproteobacteria_o__Burkholderiales_f__SG8-39_g__2-12-FULL-68-20_s__2-12-FULL-68-20_sp001770655_WGS__MERQ01:0.08761430609148292):0.023044523236634157[0.7993827160493827]):0.022946686981685737[0.8009259259259259],d__Bacteria_p__Proteobacteria_c__Gammaproteobacteria_o__Burkholderiales_f__SG8-39_g__2-02-FULL-66-14_s__2-02-FULL-66-14_sp004298295_WGS__SCQB01:0.0964204543418584):0.009587982923631938[0.8129629629629629]):0.038417533616899355[0.9490740740740741],(d__Bacteria_p__Proteobacteria_c__Gammaproteobacteria_o__Burkholderiales_f__SG8-41_g__PALSA-1004_s__PALSA-1004_sp003153455_WGS__PLYS01:0.08885878767962473,d__Bacteria_p__Proteobacteria_c__Gammaproteobacteria_o__Burkholderiales_f__SG8-41_g__SG8-41_s__SG8-41_sp001771935_WGS__MERD01:0.10933016040336753):0.03222350323299926[0.6481481481481481]):0.045921511405700825[0.9930555555555556]):0.025523148528386542[0.9310699588477367]):0.006630318099309899[0.8417508417508417]):0.051285948381695194[0.9583333333333334]):0.020299031066406053[0.9131944444444444]):0.01849308931382387[0.7141975308641975]):0.019360836405341288[0.8578493265993266],(d__Bacteria_p__Proteobacteria_c__Gammaproteobacteria_o__Ga0077554_f__Ga007554_g__Ga0077554_s__Ga0077554_sp001464585_WGS__LNFF01:0.17905564577049213,d__Bacteria_p__Proteobacteria_c__Gammaproteobacteria_o__SZUA-140_f__SZUA-140_g__SZUA-140_s__SZUA-140_sp003230085_WGS__QIGV01:0.10265149466234724):0.03654302803783635[0.32407407407407407]):0.018151461388475076[0.8589263420724095]):0.09592560335042187[0.8603351955307262],d__Bacteria_p__CG2-30-70-394_c__CG2-30-70-394_o__CG2-30-70-394_f__CG2-30-70-394_g__CG2-30-70-394_s__CG2-30-70-394_sp001873295_WGS__PEVV01:0.15326092108008102):0.04064653207202668[0.8567386831275721]):0.02789345254552245[0.8537446286065071]):0.01670783180910423[0.8435487117552335]):0.020318081330863904[0.8204867170835757],((d__Bacteria_p__Desulfobacterota_c__Desulfobaccia_o__Desulfobaccales_f__0-14-0-80-60-11_g__SURF-52_s__SURF-52_sp003599195_WGS__QZIZ01:0.06401775601037368,d__Bacteria_p__Desulfobacterota_c__Desulfobaccia_o__Desulfobaccales_f__0-14-0-80-60-11_g__0-14-0-80-60-11_s__0-14-0-80-60-11_sp002779455_WGS__PEWM01:0.03665951285022986):0.17707038452215385[1],d__Bacteria_p__Nitrospirota_c__Thermodesulfovibrionia_o__Thermodesulfovibrionales_f__UBA6898_g__Sulfobium_s__Sulfobium_mesophilum_WGS__OUUY01:0.1422714348585208):0.0291971811628542[0.6111111111111112]):0.01081694480479689[0.8128102329133257],(((d__Bacteria_p__Desulfobacterota_c__QYQD01_o__QYQD01_f__QYQD01_g__QYQD01_s__QYQD01_sp007280345_WGS__QYQD01:0.2807203085259019,(d__Bacteria_p__Desulfobacterota_c__Desulfovibrionia_o__Desulfovibrionales_f__Desulfonatronaceae_g__Desulfonatronum_s__Desulfonatronum_thiodismutans_WGS__JPIK01:0.16774544579708098,((d__Bacteria_p__Desulfobacterota_c__Desulfobacteria_o__Desulfobacterales_f__UBA2174_g__UBA2174_s__UBA2174_sp002327445_WGS__DCWA01:0.16451209344590226,(((((((((d__Bacteria_p__Desulfobacterota_c__Desulfovibrionia_o__Desulfovibrionales_f__Desulfovibrionaceae_g__Paradesulfovibrio_s__Paradesulfovibrio_bizertensis_WGS__FUYA01:0.12262951140788991,(d__Bacteria_p__Desulfobacterota_c__Desulfovibrionia_o__Desulfovibrionales_f__Desulfovibrionaceae_g__Desulfohalovibrio_s__Desulfohalovibrio_alkalitolerans_WGS__ATHI01:0.12580344723240955,d__Bacteria_p__Desulfobacterota_c__Desulfovibrionia_o__Desulfovibrionales_f__Desulfovibrionaceae_g__Megalodesulfovibrio_s__Megalodesulfovibrio_gigas_WGS__AUBO01:0.09215448756548643):0.035756293965962284[0.8055555555555556]):0.04844991995031675[0.912037037037037],d__Bacteria_p__Desulfobacterota_c__Desulfovibrionia_o__Desulfovibrionales_f__Desulfovibrionaceae_g__Paucidesulfovibrio_s__Paucidesulfovibrio_gracilis_WGS__FUYC01:0.08093076984802074):0.04504282153079556[0.9135802469135803],d__Bacteria_p__Desulfobacterota_c__Desulfovibrionia_o__Desulfovibrionales_f__Desulfovibrionaceae_g__Desulfocurvus_s__Desulfocurvus_vexinensis_WGS__JAEX01:0.09121222914195348):0.06893406363365535[0.9768518518518519],((d__Bacteria_p__Desulfobacterota_c__Desulfovibrionia_o__Desulfovibrionales_f__Desulfovibrionaceae_g__Fundidesulfovibrio_s__Fundidesulfovibrio_putealis_WGS__AUBQ01:0.16937779127901004,d__Bacteria_p__Desulfobacterota_c__Desulfovibrionia_o__Desulfovibrionales_f__Desulfovibrionaceae_g__UBA6079_s__UBA6079_sp002428705_WGS__DIXN01:0.094906648722161):0.05448486772197648[0.6851851851851851],(((d__Bacteria_p__Desulfobacterota_c__Desulfovibrionia_o__Desulfovibrionales_f__Desulfovibrionaceae_g__Aminidesulfovibrio_s__Aminidesulfovibrio_aminophilus_WGS__AUMA01:0.142066565568538,d__Bacteria_p__Desulfobacterota_c__Desulfovibrionia_o__Desulfovibrionales_f__Desulfovibrionaceae_g__Humidesulfovibrio_s__Humidesulfovibrio_mexicanus_WGS__FZOC01:0.146879786978798):0.0767594532264211[0.8888888888888888],(d__Bacteria_p__Desulfobacterota_c__Desulfovibrionia_o__Desulfovibrionales_f__Desulfovibrionaceae_g__Desulfovibrio_s__Desulfovibrio_sp002237645_WGS__MJUZ01:0.12482840107883579,d__Bacteria_p__Desulfobacterota_c__Desulfovibrionia_o__Desulfovibrionales_f__Desulfovibrionaceae_g__Nitratidesulfovibrio_s__Nitratidesulfovibrio_sp000226255_WGS__DING01:0.09470316802375313):0.034673753623108226[0.6111111111111112]):0.022260250085392768[0.4506172839506173],(d__Bacteria_p__Desulfobacterota_c__Desulfobulbia_o__Desulfobulbales_f__Desulfocapsaceae_g__UBA8130_s__UBA8130_sp003509305_WGS__DOMU01:0.09173880427721015,d__Bacteria_p__Desulfobacterota_c__Desulfovibrionia_o__Desulfovibrionales_f__Desulfovibrionaceae_g__Frigididesulfovibrio_s__Frigididesulfovibrio_cuneatus_WGS__AUCY01:0.07792670389044248):0.06471454599562607[0.9722222222222222]):0.014890327405558165[0.4018518518518518]):0.015655253023911072[0.455026455026455]):0.029626098157468302[0.558641975308642],(((d__Bacteria_p__Desulfobacterota_c__Desulfovibrionia_o__Desulfovibrionales_f__Desulfovibrionaceae_g__Halodesulfovibrio_s__Halodesulfovibrio_aestuarii_WGS__ARQF01:0.049873088003610774,d__Bacteria_p__Desulfobacterota_c__Desulfovibrionia_o__Desulfovibrionales_f__Desulfovibrionaceae_g__Maridesulfovibrio_s__Maridesulfovibrio_sp006210265_WGS__VCNC01:0.09137425229442357):0.014939465701015859[0.2222222222222222],(d__Bacteria_p__Desulfobacterota_c__Desulfobulbia_o__Desulfobulbales_f__BM004_g__YD12-FULL-57-12_s__YD12-FULL-57-12_sp001799275_WGS__MGTE01:0.11050024512784827,(((((d__Bacteria_p__Desulfobacterota_c__Desulfobulbia_o__Desulfobulbales_f__Desulfobulbaceae_g__BMS3Abin13_s__BMS3Abin13_sp002897615_WGS__BDTF01:0.09088879068384176,d__Bacteria_p__Desulfobacterota_c__Desulfobulbia_o__Desulfobulbales_f__Desulfobulbaceae_g__Desulfobulbus_A_s__Desulfobulbus_A_japonicus_WGS__AUCV01:0.032634636553954585):0.01633066995817418[0.4537037037037037],((d__Bacteria_p__Desulfobacterota_c__Desulfobulbia_o__Desulfobulbales_f__Desulfocapsaceae_g__Desulforhopalus_s__Desulforhopalus_sp005116645_WGS__SWCM01:0.07962050527141032,(d__Bacteria_p__Desulfobacterota_c__Desulfobulbia_o__Desulfobulbales_f__Desulfocapsaceae_g__Tol-SR_s__Tol-SR_sp000769715_WGS__JROS01:0.07008791254701766,((d__Bacteria_p__Desulfobacterota_c__Desulfobulbia_o__Desulfobulbales_f__Desulfocapsaceae_g__PB-SRB1_s__PB-SRB1_sp003500125_WGS__AVFQ01:0.05437211621342243,d__Bacteria_p__Desulfobacterota_c__Desulfobulbia_o__Desulfobulbales_f__Desulfocapsaceae_g__Desulfofustis_s__Desulfofustis_glycolicus_WGS__FQXS01:0.039896370371157605):0.021632200992569375[0.5092592592592593],d__Bacteria_p__Desulfobacterota_c__Desulfobulbia_o__Desulfobulbales_f__Desulfocapsaceae_g__MADRE3_s__MADRE3_sp004796425_WGS__QZLB01:0.030085598204596217):0.026478997740948536[0.8148148148148149]):0.008718578831256108[0.6944444444444444]):0.013907267260721737[0.6226851851851851],(d__Bacteria_p__Desulfobacterota_c__Desulfobulbia_o__Desulfobulbales_f__Desulfobulbaceae_g__Desulfobulbus_B_s__Desulfobulbus_B_propionicus_A_WGS__PDTC01:0.03799988665532436,d__Bacteria_p__Desulfobacterota_c__Desulfobulbia_o__Desulfobulbales_f__Desulfobulbaceae_g__Desulfobulbus_s__Desulfobulbus_elongatus_WGS__JHZB01:0.06123129170718502):0.009439426265598499[0.20370370370370372]):0.016448094154340592[0.7083333333333333]):0.043634642183191644[0.9340277777777778],(d__Bacteria_p__Desulfobacterota_c__Desulfobulbia_o__Desulfobulbales_f__Desulfobulbaceae_g__Electrothrix_s__Electrothrix_aarhusiensis_WGS__MTKO01:0.03300863535814447,d__Bacteria_p__Desulfobacterota_c__Desulfobulbia_o__Desulfobulbales_f__Desulfobulbaceae_g__Electronema_s__Electronema_sp004284765_WGS__NQJD01:0.04632329319494339):0.062768097931632[1]):0.027160682065984036[0.9148148148148149],(d__Bacteria_p__Desulfobacterota_c__Desulfobulbia_o__Desulfobulbales_f__Desulfurivibrionaceae_g__BM506_s__BM506_sp002868945_WGS__PKTX01:0.0501525388180032,d__Bacteria_p__Desulfobacterota_c__Desulfobulbia_o__Desulfobulbales_f__Desulfurivibrionaceae_g__DB1_s__DB1_sp001914235_WGS__MQUF01:0.07080116613457921):0.024305356858326466[0.8148148148148149]):0.028585247981947563[0.8780864197530864],(d__Bacteria_p__Desulfobacterota_c__Desulfobulbia_o__Desulfobulbales_f__Desulfurivibrionaceae_g__UBA5123_s__UBA5123_sp002414225_WGS__DHYV01:0.032078031716798336,(d__Bacteria_p__Desulfobacterota_c__Desulfobulbia_o__Desulfobulbales_f__Desulfurivibrionaceae_g__UBA2262_s__UBA2262_sp002347095_WGS__RCMW01:0.06377703274098431,d__Bacteria_p__Desulfobacterota_c__Desulfobulbia_o__Desulfobulbales_f__Desulfurivibrionaceae_g__CG2-30-60-27_s__CG2-30-60-27_sp001873115_WGS__MNYK01:0.08359962781975068):0.015429872441605619[0.37037037037037035]):0.033321611537773396[0.9398148148148148]):0.019667312588266494[0.8827160493827161]):0.021718847761281825[0.859375]):0.022519789766172225[0.8801440329218106],((((d__Bacteria_p__Desulfobacterota_c__Desulfobacteria_o__Desulfobacterales_f__Desulfobacteraceae_g__Desulfamplus_s__Desulfamplus_magnetovallimortis_WGS__FWEV01:0.034726142784040466,((d__Bacteria_p__Desulfobacterota_c__Desulfobacteria_o__Desulfobacterales_f__Desulfobacteraceae_g__Desulfobacterium_A_s__Desulfobacterium_A_vacuolatum_WGS__FWXY01:0.03377143732377292,(d__Bacteria_p__Desulfobacterota_c__Desulfobacteria_o__Desulfobacterales_f__Desulfobacteraceae_g__Desulfotignum_s__Desulfotignum_phosphitoxidans_WGS__APJX01:0.06783052518218398,d__Bacteria_p__Desulfobacterota_c__Desulfobacteria_o__Desulfobacterales_f__Desulfobacteraceae_g__Desulfospira_s__Desulfospira_joergensenii_WGS__ATUG01:0.013989157160749992):0.00895896800236635[0.4537037037037037]):0.030459799946680653[0.9166666666666666],(d__Bacteria_p__Desulfobacterota_c__Desulfobacteria_o__Desulfobacterales_f__Desulfobacteraceae_g__4572-130_s__4572-130_sp002084425_WGS__NBLN01:0.02604164350713777,(d__Bacteria_p__Desulfobacterota_c__Desulfobacteria_o__Desulfobacterales_f__Desulfobacteraceae_g__Desulfobacter_s__Desulfobacter_postgatei_WGS__DOMX01:0.028201638683027812,d__Bacteria_p__Desulfobacterota_c__Desulfobacteria_o__Desulfobacterales_f__Desulfobacteraceae_g__MADRE2_s__MADRE2_sp004796375_WGS__QZLA01:0.043033706216874246):0.020444972416108955[0.9444444444444444]):0.006117552718013313[0.6944444444444444]):0.03520817919070441[0.987037037037037]):0.08584962869901047[0.9969135802469136],d__Bacteria_p__Desulfobacterota_c__Desulfovibrionia_o__Desulfovibrionales_f__Desulfovibrionaceae_g__MADRE1_s__MADRE1_sp004796465_WGS__QZKZ01:0.1135634467246273):0.0314082330314968[0.9232804232804233],(d__Bacteria_p__Desulfobacterota_c__Desulfovibrionia_o__Desulfovibrionales_f__Desulfovibrionaceae_g__Solidesulfovibrio_s__Solidesulfovibrio_sp000177215_WGS__ADFE02:0.1349304441411659,d__Bacteria_p__Desulfobacterota_c__Dissulfuribacteria_o__Dissulfuribacterales_f__UBA3076_g__UBA3076_s__UBA3076_sp003194495_WGS__PQXE01:0.1336137664426468):0.016413007264718126[0.08333333333333337]):0.04088980937778081[0.8662551440329218],(d__Bacteria_p__Desulfobacterota_c__Desulfovibrionia_o__Desulfovibrionales_f__Desulfovibrionaceae_g__UBA6814_s__UBA6814_sp002452635_WGS__DKEU01:0.16312935282420069,(d__Bacteria_p__Desulfobacterota_c__Desulfovibrionia_o__Desulfovibrionales_f__Desulfovibrionaceae_g__Alteridesulfovibrio_s__Alteridesulfovibrio_inopinatus_WGS__AUBP01:0.10115638596148384,(d__Bacteria_p__Desulfobacterota_c__Desulfovibrionia_o__Desulfovibrionales_f__Desulfonatronovibrionaceae_g__Desulfonatronovibrio_s__Desulfonatronovibrio_hydrogenovorans_WGS__JMKT01:0.14645515889514785,d__Bacteria_p__Desulfobacterota_c__Desulfovibrionia_o__Desulfovibrionales_f__Desulfonauticaceae_g__Desulfonauticus_s__Desulfonauticus_submarinus_WGS__FNIN01:0.07626314460294782):0.02415746069737461[0.4444444444444444]):0.05766906209081882[0.7546296296296297]):0.024475534761166498[0.5771604938271604]):0.02937890423418018[0.6887464387464387]):0.017131721592668736[0.6284722222222222]):0.029299342644594165[0.7946502057613168],((d__Bacteria_p__Desulfobacterota_c__Desulfobacteria_o__Desulfobacterales_f__ETH-SRB1_g__ETH-SRB1_s__ETH-SRB1_sp004193555_WGS__RPGP01:0.13366988218229794,(d__Bacteria_p__Desulfobacterota_c__Desulfobulbia_o__Desulfobulbales_f__Desulfurivibrionaceae_g__XYD12-FULL-50-9_s__XYD12-FULL-50-9_sp001799225_WGS__MGTA01:0.10631671450428479,d__Bacteria_p__Desulfobacterota_c__Desulfobulbia_o__Desulfobulbales_f__BM004_g__BM004_s__BM004_sp002868955_WGS__PKTW01:0.06612075807280864):0.047662240851466996[0.8981481481481481]):0.05074291653112621[0.8703703703703703],(d__Bacteria_p__Desulfobacterota_c__Desulfovibrionia_o__Desulfovibrionales_f__Desulfoplanaceae_g__Desulfoplanes_s__Desulfoplanes_formicivorans_WGS__BDFE01:0.1107400033247499,(d__Bacteria_p__Desulfobacterota_c__Desulfovibrionia_o__Desulfovibrionales_f__Desulfomicrobiaceae_g__Desulfomicrobium_s__Desulfomicrobium_sp002841885_WGS__PHBE01:0.07087341120592092,d__Bacteria_p__Desulfobacterota_c__Desulfovibrionia_o__Desulfovibrionales_f__Desulfomicrobiaceae_g__UBA12183_s__UBA12183_sp003530935_WGS__DPEO01:0.04000698512294859):0.04481927197639714[0.9814814814814815]):0.03655953946705914[0.8796296296296297]):0.019169633223680458[0.6555555555555556]):0.05085318144257065[0.8179012345679013],(d__Bacteria_p__Desulfobacterota_c__Desulfobacteria_o__Desulfobacterales_f__Desulfococcaceae_g__Desulfonema_s__Desulfonema_ishimotonii_WGS__BEXT01:0.024209058670435952,d__Bacteria_p__Desulfobacterota_c__Desulfobacteria_o__Desulfobacterales_f__Desulfococcaceae_g__Desulfococcus_s__Desulfococcus_multivorans_WGS__ATHJ01:0.08223919686506163):0.06818699838372333[1]):0.05347806247533087[0.8301886792452831],((d__Bacteria_p__Desulfobacterota_c__Desulfobacteria_o__Desulfobacterales_f__YD0425bin50_g__YD0425bin50_s__YD0425bin50_sp002753105_WGS__PDZT01:0.12864820498859586,d__Bacteria_p__Desulfobacterota_c__Desulfobacteria_o__Desulfobacterales_f__GCA-2748835_g__GCA-2748835_s__GCA-2748835_sp002748835_WGS__PDTL01:0.11143951970850954):0.03022806468336905[0.5277777777777778],(d__Bacteria_p__Desulfobacterota_c__Desulfobacteria_o__Desulfobacterales_f__Desulforegulaceae_g__Desulforegula_s__Desulforegula_conservatrix_WGS__AUEY01:0.0994797163801894,(d__Bacteria_p__Desulfobacterota_c__Desulfobacteria_o__Desulfobacterales_f__Desulforegulaceae_g__Desulfobotulus_s__Desulfobotulus_sp006175995_WGS__VDMB01:0.05510060964883584,d__Bacteria_p__Desulfobacterota_c__Desulfobacteria_o__Desulfobacterales_f__Desulfolunaceae_g__Desulfoluna_s__Desulfoluna_spongiiphila_WGS__FMUX01:0.10781683735695206):0.03082884127654397[0.37037037037037035]):0.021939373489345736[0.48611111111111116]):0.027005184240544183[0.7175925925925926]):0.01905053849719407[0.8143358876117497],(d__Bacteria_p__Desulfobacterota_c__Desulfobacteria_o__Desulfobacterales_f__BuS5_g__BuS5_s__BuS5_sp000472805_WGS__AXAM01:0.07295767870079153,d__Bacteria_p__Desulfobacterota_c__Desulfobacteria_o__Desulfobacterales_f__CR-1_g__CR-1_s__CR-1_sp900659855_WGS__CAACVI01:0.041491659783409955):0.02024054238927824[0.4444444444444444]):0.009905114930481457[0.8083333333333333]):0.018401585716950795[0.8076806314511232],(((d__Bacteria_p__Desulfobacterota_c__Desulfobacteria_o__C00003060_f__C00003060_g__B60-G16_s__B60-G16_sp003647275_WGS__QMMN01:0.030997906003618344,(d__Bacteria_p__Desulfobacterota_c__Desulfobacteria_o__C00003060_f__C00003106_g__C00003106_s__C00003106_sp001751015_WGS__MANV01:0.12333048704873528,d__Bacteria_p__Desulfobacterota_c__Desulfobacteria_o__C00003060_f__S7086C20_g__S7086C20_s__S7086C20_sp001751075_WGS__MAVP01:0.05468401534512625):0.03526292123602371[0.6203703703703703]):0.017299995103386694[0.662037037037037],((d__Bacteria_p__Desulfobacterota_c__Desulfobacteria_o__Desulfobacterales_f__Desulfatirhabdiaceae_g__RAAP-1_s__RAAP-1_sp001443525_WGS__LKPX01:0.018281115978919626,d__Bacteria_p__Desulfobacterota_c__Syntrophobacteria_o__Syntrophobacterales_f__Syntrophobacteraceae_g__SbD1_s__SbD1_sp900290365_WGS__OMOE01:0.061400784584301316):0.03292966153174913[0.8981481481481481],(d__Bacteria_p__Desulfobacterota_c__Desulfobacteria_o__Desulfobacterales_f__Desulfatirhabdiaceae_g__UBA4064_s__UBA4064_sp002382065_WGS__DFZE01:0.106970692439157,d__Bacteria_p__Desulfobacterota_c__Desulfobacteria_o__Desulfobacterales_f__Desulfatirhabdiaceae_g__Desulfatirhabdium_s__Desulfatirhabdium_butyrativorans_WGS__AUCU01:0.02648363735986923):0.036551849445530235[0.712962962962963]):0.04408092112029383[0.7808641975308642]):0.014841944271073439[0.45524691358024694],((d__Bacteria_p__Desulfobacterota_c__Desulfobacteria_o__Desulfobacterales_f__Magnetomoraceae_g__Magnetomorum_s__Magnetomorum_sp002753725_WGS__PEAL01:0.07189348440710644,d__Bacteria_p__Proteobacteria_c__Gammaproteobacteria_o__GCA-001735895_f__GCA-001735895_g__GCA-001735895_s__GCA-001735895_sp001735895_WGS__AASZ01:0.043759726011969306):0.019503323064936136[0.32407407407407407],((d__Bacteria_p__Desulfobacterota_c__Desulfobacteria_o__Desulfobacterales_f__SG8-13_g__SG8-13_s__SG8-13_sp001303025_WGS__LJNK01:0.024256816017516863,(d__Bacteria_p__Desulfobacterota_c__Desulfobacteria_o__Desulfobacterales_f__SKZT01_g__SKZT01_s__SKZT01_sp007127235_WGS__PXDV01:0.10942717699648026,d__Bacteria_p__Desulfobacterota_c__Desulfobacteria_o__Desulfobacterales_f__SURF-15_g__SURF-15_s__SURF-15_sp003599475_WGS__QZKK01:0.0675108835416908):0.04441836965234646[0.787037037037037]):0.03690173161854017[0.712962962962963],((d__Bacteria_p__Desulfobacterota_c__Desulfobacteria_o__Desulfobacterales_f__RPRI01_g__RPRI01_s__RPRI01_sp003818505_WGS__RPRI01:0.08703720406436045,d__Bacteria_p__Desulfobacterota_c__Desulfobacteria_o__Desulfobacterales_f__YD0425bin51_g__YD0425bin51_s__YD0425bin51_sp002753225_WGS__PDZS01:0.05392994268510354):0.03887015893673041[0.40740740740740744],((((d__Bacteria_p__Desulfobacterota_c__Desulfobacteria_o__Desulfobacterales_f__UBA2156_g__GCA-002779465_s__GCA-002779465_sp002771315_WGS__PCSF01:0.08271791108364653,d__Bacteria_p__Desulfobacterota_c__Desulfobacteria_o__Desulfobacterales_f__UBA5616_g__UBA5616_s__UBA5616_sp002423615_WGS__DIKO01:0.04994655522823777):0.04394792496546361[0.712962962962963],(d__Bacteria_p__Desulfobacterota_c__Desulfobacteria_o__Desulfobacterales_f__Desulfosarcinaceae_g__Desulfatitalea_s__Desulfatitalea_sp000961655_WGS__LADR01:0.04128689027793137,d__Bacteria_p__Desulfobacterota_c__Desulfobacteria_o__Desulfobacterales_f__SURF-3_g__SURF-33_s__SURF-33_sp003597945_WGS__QZJS01:0.06378526157682399):0.0200735295599512[0.5]):0.018881811037476617[0.7191358024691359],d__Bacteria_p__Desulfobacterota_c__Desulfobacteria_o__Desulfobacterales_f__SG8-13_g__SG8-13_s__SG8-13_sp001303025_WGS__LJNK01:0.1021067857160955):0.017856552507986713[0.7222222222222222],(d__Bacteria_p__Desulfobacterota_c__Desulfobacteria_o__Desulfobacterales_f__BuS5_g__UBA11574_s__UBA11574_sp002868985_WGS__PKTV01:0.0466964311220671,d__Bacteria_p__Desulfobacterota_c__Desulfobacteria_o__Desulfobacterales_f__BuS5_g__S5133MH16_s__S5133MH16_sp004193595_WGS__RPGQ01:0.01844592100601913):0.03809312556786136[1]):0.005123838664254167[0.617283950617284]):0.01737045486146275[0.5590277777777778]):0.004022854608380404[0.5345117845117846]):0.006526720951251051[0.6004273504273504]):0.005387435079563036[0.6736111111111112]):0.03208342211092436[0.9870144534778681]):0.08998768050148948[0.9975457385095939]):0.13832680578078355[0.9996693121693122],((d__Bacteria_p__Bacteroidota_c__Kapabacteria_o__Kapabacteriales_f__UBA2268_g__Naka2016_s__Naka2016_sp003731655_WGS__RCNP01:0.06768018999826995,(d__Bacteria_p__Bacteroidota_c__Kapabacteria_o__Kapabacteriales_f__XYC2-FULL-35-21_g__XYC2-FULL-35-21_s__XYC2-FULL-35-21_sp004322215_WGS__SCSM01:0.06757155915988722,d__Bacteria_p__Bacteroidota_c__Kapabacteria_o__Kapabacteriales_f__XYC2-FULL-35-21_g__ChocPot-Mid_s__ChocPot-Mid_sp003731675_WGS__RCNQ01:0.10317408858923502):0.03313234231847575[0.712962962962963]):0.04891833251893382[0.9351851851851852],(d__Bacteria_p__AABM5-125-24_c__B3-LCP_o__B3-LCP_f__B3-LCP_g__SURF-9_s__SURF-9_sp003599535_WGS__QZKQ01:0.16376298659784275,((d__Bacteria_p__Zixibacteria_c__MSB-5A5_o__UM-FILTER-46-8_f__UM-FILTER-46-8_g__UM-FILTER-46-8_s__UM-FILTER-46-8_sp002791595_WGS__PFXJ01:0.10782712579142721,d__Bacteria_p__Zixibacteria_c__MSB-5A5_o__GN15_f__PGXB01_g__PGXB01_s__PGXB01_sp002838945_WGS__PGXB01:0.08914235250118901):0.07851894486744015[0.9814814814814815],(d__Bacteria_p__AABM5-125-24_c__AABM5-125-24_o__AABM5-125-24_f__AABM5-125-24_g__AABM5-125-24_s__AABM5-125-24_sp002127415_WGS__MWJR01:0.2940403665213788,(d__Bacteria_p__AABM5-125-24_c__B3-LCP_o__B3-LCP_f__B3-LCP_g__B3-LCP_s__B3-LCP_sp005223185_WGS__NJBN01:0.14954947940311666,d__Bacteria_p__Krumholzibacteriota_c__Krumholzibacteria_o__LZORAL124-64-63_f__LZORAL124-64-63_g__UM-FILTER-65-15_s__UM-FILTER-65-15_sp002790835_WGS__PFVX01:0.17808914219983915):0.030608283285213627[0.5]):0.03279103854857256[0.5694444444444444]):0.0192534568825133[0.6365740740740741]):0.04156112261453646[0.7185185185185186]):0.10179699781088092[0.9907407407407407]):0.03196952048515803[0.9370768618080446],(d__Bacteria_p__Nitrospirota_c__Thermodesulfovibrionia_o__Thermodesulfovibrionales_f__SM23-35_g__UBA2194_s__UBA2194_sp002328665_WGS__DCVG01:0.18464043276546552,d__Bacteria_p__Nitrospirota_c__Thermodesulfovibrionia_o__Thermodesulfovibrionales_f__UBA9935_g__UBA665_s__UBA665_sp002299835_WGS__DBNT01:0.1295161636675499):0.03442414932774966[0.5740740740740741]):0.06444325868812634[0.9287524366471736]):0.0315111920199263[0.8328863346104726]):0.007628601491587551[0.8948101706722397]):0.01902495059029495[0.9060887512899897],(d__Bacteria_p__SZUA-79_c__SZUA-79_o__Acidulodesulfobacterales_f__SZUA-79_g__Acidulodesulfobacterium_s__Acidulodesulfobacterium_ferriphilum_WGS__SGBD01:0.10956554638844207,d__Bacteria_p__SZUA-79_c__SZUA-79_o__Acidulodesulfobacterales_f__SZUA-79_g__Acididesulfobacter_s__Acididesulfobacter_guangdongensis_WGS__SGBC01:0.11698428007628295):0.12298543262609123[1]):0.016335702438080902[0.9119373219373219]):0.03003722119097483[0.9532393750682836],((d__Bacteria_p__Nitrospinota_c__UBA9942_o__UBA9942_f__SZUA-224_g__SZUA-224_s__SZUA-224_sp003229375_WGS__QIDP01:0.09549703071033813,(d__Bacteria_p__UBA9089_c__CG2-30-40-21_o__CG2-30-40-21_f__CG2-30-40-21_g__CG2-30-40-21_s__CG2-30-40-21_sp001873945_WGS__PFUI01:0.11983525875848265,d__Bacteria_p__UBA9089_c__CG2-30-40-21_o__CG2-30-40-21_f__SBAY01_g__SBAY01_s__SBAY01_sp005239945_WGS__SBAY01:0.06138552076286337):0.14138003639068694[1]):0.052616030081845185[0.7037037037037037],(d__Bacteria_p__Actinobacteriota_c__UBA9087_o__UBA10029_f__UBA10029_g__CG2-30-50-142_s__CG2-30-50-142_sp001871795_WGS__PFKS01:0.040199615941113806,d__Bacteria_p__Actinobacteriota_c__UBA9087_o__UBA10029_f__UBA10029_g__UBA10029_s__UBA10029_sp001767575_WGS__MELI01:0.05586721488004837):0.12796220830788801[1]):0.01839308084168845[0.5462962962962963]):0.017894878234793025[0.966812015503876],(d__Bacteria_p__Abyssubacteria_c__SURF-5_o__SURF-5_f__SURF-5_g__SURF-5_s__SURF-5_sp003598085_WGS__QZKU01:0.06662614424640101,d__Bacteria_p__Abyssubacteria_c__SURF-5_o__SURF-5_f__SURF-5_g__SURF-17_s__SURF-17_sp003598055_WGS__QZKI01:0.03926858445943325):0.08672912387398647[0.9907407407407407]):0.07379261798283218[0.9721419396274887]):0.09752529101774043[0.9737698793894759],(((d__Bacteria_p__Firmicutes_B_c__Desulfotomaculia_o__Ammonifexales_f__Desulforudaceae_g__SURF-60_s__SURF-60_sp003604975_WGS__QZIR01:0.16722102899142807,d__Bacteria_p__Firmicutes_B_c__Desulfotomaculia_o__Ammonifexales_f__Desulforudaceae_g__Desulfopertinax_s__Desulfopertinax_sp002375985_WGS__DFNH01:0.06787026674224587):0.07926829530288343[0.9907407407407407],(d__Bacteria_p__Firmicutes_B_c__Desulfotomaculia_o__Desulfotomaculales_f__Desulfotomaculaceae_A_g__Desulfallas_A_s__Desulfallas_A_alcoholivorax_WGS__AUMW01:0.020104700372937975,(d__Bacteria_p__Firmicutes_B_c__Desulfotomaculia_o__Desulfotomaculales_f__Desulfotomaculaceae_A_g__Desulfallas_B_s__Desulfallas_B_geothermicus_WGS__FOYM01:0.004848015975941275,d__Bacteria_p__Firmicutes_B_c__Desulfotomaculia_o__Desulfotomaculales_f__Desulfotomaculaceae_A_g__BRH-c8a_s__BRH-c8a_sp000961575_WGS__LADP01:0.09713338563782306):0.015339053558560392[0.8240740740740741]):0.09837807330828993[0.9907407407407407]):0.1736894662898994[1],d__Bacteria_p__Desulfobacterota_c__Dissulfuribacteria_o__Dissulfuribacterales_f__UBA5754_g__UBA5754_s__UBA5754_sp002419025_WGS__DIFG01:0.36125886249667283):0.16777053507489664[1]):0.06664290334605487[0.9781764767600462],((d__Bacteria_p__Firmicutes_B_c__Desulfotomaculia_o__Desulfotomaculales_f__Desulfotomaculaceae_g__Desulfohalotomaculum_s__Desulfohalotomaculum_alkaliphilum_WGS__JONT01:0.045430831831153165,(d__Bacteria_p__Firmicutes_B_c__Desulfotomaculia_o__Desulfotomaculales_f__Desulfofarciminaceae_g__Desulfofarcimen_A_s__Desulfofarcimen_A_intricatum_WGS__BCWE01:0.07447733861071114,d__Bacteria_p__Firmicutes_B_c__Desulfotomaculia_o__Desulfotomaculales_f__Desulfocucumaceae_g__BRHc4a_s__BRHc4a_sp000802095_WGS__JUEB01:0.17747858894657348):0.0357494315215807[0.5462962962962963]):0.1059790634478156[0.9953703703703703],(d__Bacteria_p__Firmicutes_B_c__Desulfotomaculia_o__Desulfotomaculales_f__Desulfurisporaceae_g__Desulfurispora_s__Desulfurispora_thermophila_WGS__AQWN01:0.016981002589102834,(d__Bacteria_p__Firmicutes_B_c__Desulfotomaculia_o__Desulfotomaculales_f__Desulfocucumaceae_g__Desulfocucumis_s__Desulfocucumis_sp000961595_WGS__LADO01:0.0864275677917668,(d__Bacteria_p__Firmicutes_B_c__Desulfotomaculia_o__Desulfotomaculales_f__Desulfovirgulaceae_g__Desulfotomaculum_G_s__Desulfotomaculum_G_copahuensis_WGS__LYVF01:0.09218121320764304,d__Bacteria_p__Firmicutes_B_c__Desulfitobacteriia_o__Desulfitobacteriales_f__Desulfitobacteriaceae_g__Desulfosporosinus_s__Desulfosporosinus_lacus_WGS__FQXJ01:0.13371081715093758):0.02899433833975344[0.2129629629629629]):0.023873578409167102[0.48611111111111116]):0.05377947103607297[0.8024691358024691]):0.31742626073308533[1]):0.06274021459223393[0.9822273662551441],((d__Bacteria_p__Calditrichota_c__Calditrichia_o__Calditrichales_f__Calditrichaceae_g__Caldithrix_s__Caldithrix_abyssi_WGS__AGCQ01:0.11459517018451514,d__Bacteria_p__Calditrichota_c__Calditrichia_o__Calditrichales_f__Calditrichaceae_g__Zgenome-0002_s__Zgenome-0002_sp003854985_WGS__RQOG01:0.15896268678087436):0.07067583428320516[0.9444444444444444],d__Bacteria_p__Acidobacteriota_c__Aminicenantia_o__Aminicenantales_f__Aminicenantaceae_A_g__JdFR-80_s__JdFR-80_sp003648765_WGS__QMPV01:0.1710514083076404):0.04803404008436534[0.9212962962962963]):0.048101731396583323[0.9845679012345679]):0.25416223855053377[0.9863146113146113]):0.10348969858136182[0.9840436326737697]):0.013862602585186224[0.9791603592693511]):0.038160852352365535[0.9646013305530732]):0.015332210875640845[0.9598518518518518]):0.024596199344705433[0.9243827160493827],(((((d__Bacteria_p__Desantisbacteria_c__UBA1551_o__UBA1551_f__UBA1559_g__UBA1559_s__UBA1559_sp001871015_WGS__DCOX01:0.3491404715773634,(d__Bacteria_p__Omnitrophota_c__Koll11_o__UBA9649_f__UBA9649_g__21-14-0-20-63-9_s__21-14-0-20-63-9_sp002796105_WGS__PCVX01:0.0778901174381426,(d__Bacteria_p__Omnitrophota_c__Koll11_o__UBA9649_f__UBA9649_g__SBAZ01_s__SBAZ01_sp005239935_WGS__SBAZ01:0.1548215189489543,d__Bacteria_p__Omnitrophota_c__Koll11_o__UBA9649_f__UBA9649_g__UBA9649_s__UBA9649_sp001804415_WGS__MHGZ01:0.1426990441524961):0.03713053455594175[0.6018518518518519]):0.23408561850880782[1]):0.05980637468701994[0.7438271604938271],((d__Bacteria_p__Desulfobacterota_B_c__Binatia_o__UTPRO1_f__DP-6_g__DP-3_s__DP-3_sp005888095_WGS__VBKF01:0.2984275083252938,d__Bacteria_p__Desulfobacterota_B_c__Binatia_o__UTPRO1_f__UTPRO1_g__DP-19_s__DP-19_sp005879405_WGS__VBKW01:0.20652984652426848):0.12620114672718605[0.9537037037037037],(d__Bacteria_p__Acidobacteriota_c__Blastocatellia_o__Pyrinomonadales_f__Pyrinomonadaceae_g__Pyrinomonas_s__Pyrinomonas_methylaliphatogenes_WGS__CBXV01:0.13549380357399496,d__Bacteria_p__Acidobacteriota_c__Blastocatellia_o__Pyrinomonadales_f__Pyrinomonadaceae_g__UBA11741_s__UBA11741_sp002427845_WGS__DIYZ01:0.22671880704496875):0.10432403897704277[0.9537037037037037]):0.06516624202198362[0.6574074074074074]):0.059777725441517514[0.4312169312169313],(((d__Bacteria_p__FEN-1099_c__FEN-1099_o__FEN-1099_f__FEN-1099_g__FEN-1099_s__FEN-1099_sp003170555_WGS__PMZC01:0.3752566518623976,((d__Bacteria_p__Fermentibacterota_c__Fermentibacteria_o__Fermentibacterales_f__Fermentibacteraceae_g__UBA5938_s__UBA5938_sp002414865_WGS__DIAQ01:0.4001402720618095,d__Bacteria_p__Fermentibacterota_c__Fermentibacteria_o__Fermentibacterales_f__Fermentibacteraceae_g__Aegiribacteria_s__Aegiribacteria_sp002030045_WGS__LQBI01:0.21598216744100524):0.10992939780176787[0.7314814814814814],(d__Bacteria_p__Fermentibacterota_c__Fermentibacteria_o__Fermentibacterales_f__Fermentibacteraceae_g__Sabulitectum_s__Sabulitectum_sp003646025_WGS__QNDR01:0.22526889833422542,d__Bacteria_p__Fermentibacterota_c__Fermentibacteria_o__Fermentibacterales_f__Fermentibacteraceae_g__UBA6080_s__UBA6080_sp002436025_WGS__DIXM01:0.33910798465930714):0.11638300322059843[0.9074074074074074]):0.13262110330123056[0.9845679012345679]):0.12736431174777113[0.8796296296296297],(d__Bacteria_p__SZUA-182_c__SZUA-182_o__SZUA-182_f__SZUA-191_g__SZUA-191_s__SZUA-191_sp003230535_WGS__QIEW01:0.3711158619907822,(d__Bacteria_p__Abyssubacteria_c__SURF-5_o__SURF-5_f__SURF-5_g__SURF-5_s__SURF-5_sp003598085_WGS__QZKU01:0.19569948850494473,(d__Bacteria_p__Acidobacteriota_c__B3-B38_o__B3-B38_f__B3-B38_g__B3-B38_s__B3-B38_sp005223145_WGS__NJBL01:0.21531744564439761,d__Bacteria_p__Schekmanbacteria_c__GWA2-38-11_o__GWA2-38-11_f__GWA2-38-11_g__2-02-FULL-38-14-A_s__2-02-FULL-38-14-A_sp001790855_WGS__MGDH01:0.18286984768812561):0.06564739167580916[0.37962962962962965]):0.0973046530474107[0.912037037037037]):0.047742116110134666[0.7623456790123457]):0.04639978068987394[0.6342592592592593],((((d__Bacteria_p__Omnitrophota_c__Omnitrophia_o__Omnitrophales_f__01-FULL-45-10b_g__2-12-FULL-50-11-A_s__2-12-FULL-50-11-A_sp001804315_WGS__MHFT01:0.27442487378695657,d__Bacteria_p__Omnitrophota_c__Omnitrophia_o__Omnitrophales_f__1-14-0-20-45-26_g__1-14-0-20-45-26_s__1-14-0-20-45-26_sp002787155_WGS__PFGO01:0.23790422798718425):0.2537347665829814[0.9722222222222222],((d__Bacteria_p__Hydrogenedentota_c__Hydrogenedentia_o__Hydrogenedentiales_f__Hydrogenedentaceae_g__Hydrogenedens_s__Hydrogenedens_terephthalicus_WGS__AWNW01:0.27315154682212717,(d__Bacteria_p__Hydrogenedentota_c__Hydrogenedentia_o__Hydrogenedentiales_f__SCBR16-9_g__SLFT01_s__SLFT01_sp007118765_WGS__PWNG01:0.25930990773762536,(d__Bacteria_p__Hydrogenedentota_c__Hydrogenedentia_o__Hydrogenedentiales_f__UBA2224_g__UBA6118_s__UBA6118_sp002422525_WGS__DIWA01:0.1768101259609125,(d__Bacteria_p__Hydrogenedentota_c__Hydrogenedentia_o__Hydrogenedentiales_f__UBA2224_g__UBA2224_s__UBA2224_sp007130675_WGS__SLSB01:0.12245243589089147,d__Bacteria_p__Hydrogenedentota_c__Hydrogenedentia_o__Hydrogenedentiales_f__SLHB01_g__SLHB01_s__SLHB01_sp007136375_WGS__SLHB01:0.1951558272305475):0.0649434308777731[0.8888888888888888]):0.031147790648569006[0.9166666666666666]):0.07445958207071429[0.9783950617283951]):0.20738344577718734[1],(d__Bacteria_p__Cyanobacteria_c__Vampirovibrionia_o__2-02-FULL-35-15_f__2-02-FULL-35-15_g__SSGW-16_s__SSGW-16_sp004769085_WGS__DUDS01:0.1610814723459282,(d__Bacteria_p__Cyanobacteria_c__Vampirovibrionia_o__2-02-FULL-35-15_f__2-02-FULL-35-15_g__2-02-FULL-35-15_s__2-02-FULL-35-15_sp001784585_WGS__MFRN01:0.14662347677800103,d__Bacteria_p__Cyanobacteria_c__Vampirovibrionia_o__2-02-FULL-35-15_f__2-02-FULL-35-15_g__2-02-FULL-34-12_s__2-02-FULL-34-12_sp001784555_WGS__MFRM01:0.15616901411253456):0.05132426792402027[0.787037037037037]):0.3658457107616563[1]):0.07875564413226782[0.6375661375661376]):0.03280929121343392[0.5051440329218108],(d__Bacteria_p__OLB16_c__OLB16_o__OLB16_f__OLB16_g__OLB16_s__OLB16_sp001567115_WGS__LMZT01:0.37116126453801757,(((d__Bacteria_p__Sumerlaeota_c__Sumerlaeia_o__Sumerlaeales_f__Sumerlaeaceae_g__HGW-BRC1-1_s__HGW-BRC1-1_sp002842095_WGS__PHCB01:0.456116154898873,d__Bacteria_p__Nitrospinota_c__UBA9942_o__UBA9942_f__UBA9942_g__PLOWO2-12-39-15_s__PLOWO2-12-39-15_sp001804915_WGS__MHDJ01:0.17360408629135118):0.05510492435943918[0.09259259259259256],(d__Bacteria_p__Planctomycetota_c__Brocadiae_o__Brocadiales_f__2-02-FULL-50-16-A_g__2-02-FULL-50-16-A_s__2-02-FULL-50-16-A_sp001828605_WGS__MHYX01:0.2610478773790427,(d__Bacteria_p__Planctomycetota_c__Brocadiae_o__Brocadiales_f__Brocadiaceae_g__Kuenenia_s__Kuenenia_stuttgartiensis_WGS__CAADGZ01:0.07079487674704742,((d__Bacteria_p__Planctomycetota_c__Brocadiae_o__Brocadiales_f__Brocadiaceae_g__2-12-FULL-39-13_s__2-12-FULL-39-13_sp001824485_WGS__MHXP01:0.0482777158957575,d__Bacteria_p__Planctomycetota_c__Brocadiae_o__Brocadiales_f__Brocadiaceae_g__PLOWO2-12-38-17_s__PLOWO2-12-38-17_sp001830285_WGS__MHYY01:0.05075429458649563):0.021647783460949546[0.7037037037037037],(d__Bacteria_p__Planctomycetota_c__Brocadiae_o__Brocadiales_f__Brocadiaceae_g__Jettenia_s__Jettenia_caeni_WGS__CAADGF01:0.04877167941079064,d__Bacteria_p__Planctomycetota_c__Brocadiae_o__Brocadiales_f__Brocadiaceae_g__Brocadia_s__Brocadia_sapporoensis_WGS__MWTF01:0.07918755132915707):0.03021228107179196[0.8888888888888888]):0.027176691927710744[0.8641975308641976]):0.14008647556679876[1]):0.10522886334739935[0.9907407407407407]):0.026337987538481888[0.7764550264550265],(d__Bacteria_p__Desulfobacterota_c__GWC2-55-46_o__GWC2-55-46_f__GWC2-42-11_g__GWC2-42-11_s__GWC2-42-11_sp001797495_WGS__MGPS01:0.1758687113304516,((d__Bacteria_p__Desulfobacterota_c__GWC2-55-46_o__GWC2-55-46_f__GWC2-55-46_g__UBA5799_s__UBA5799_sp002418185_WGS__DIDN01:0.058173609971186896,d__Bacteria_p__Desulfobacterota_c__GWC2-55-46_o__GWC2-55-46_f__GWC2-55-46_g__GWC2-55-46_s__GWC2-55-46_sp001595385_WGS__LVEI03:0.0730028050959077):0.0830442919431498[0.9907407407407407],d__Bacteria_p__Desulfobacterota_c__GWC2-55-46_o__GWC2-55-46_f__SCQA01_g__SCQA01_s__SCQA01_sp004298725_WGS__SCQA01:0.1562438343503506):0.10539967111333938[1]):0.07743287696537493[0.9753086419753086]):0.009952296072231439[0.7104377104377104]):0.0425508627220695[0.7037037037037037]):0.04233093669417581[0.45707070707070707],(d__Bacteria_p__Myxococcota_c__Polyangia_o__Haliangiales_f__Haliangiaceae_g__J016_s__J016_sp003696105_WGS__RFGE01:0.4411069242264944,((d__Bacteria_p__TA06_c__DG-26_o__SM1-40_f__SM1-40_g__SM1-40_s__SM1-40_sp001303705_WGS__LJUI01:0.43304856310085865,((d__Bacteria_p__Calescibacterota_c__Calescibacteriia_o__Calescibacteriales_f__Calescibacteriaceae_g__Calescibacterium_s__Calescibacterium_sp002898315_WGS__BEHV01:0.6668193024369756,d__Bacteria_p__T1SED10-198M_c__T1SED10-198M_o__T1SED10-198M_f__T1SED10-198M_g__T1SED10-198M_s__T1SED10-198M_sp003554345_WGS__PWGE01:0.48726630305114704):0.20095708898364228[0.12037037037037035],(d__Archaea_p__Thermoplasmatota_c__UBA186_o__UBA186_f__UBA186_g__UBA186_s__UBA186_sp002494765_WGS__DACJ01:0.5588613113942602,(((d__Archaea_p__Hydrothermarchaeota_c__Hydrothermarchaeia_o__Hydrothermarchaeales_f__Hydrothermarchaeaceae_g__Hydrothermarchaeum_s__Hydrothermarchaeum_profundi_WGS__MTMF01:0.2687946374315113,(d__Bacteria_p__Acidobacteriota_c__Mor1_o__Gp22-AA2_f__Gp22-AA2_g__Gp22-AA3_s__Gp22-AA3_sp003223135_WGS__QHXX01:0.0912300509187746,d__Bacteria_p__Acidobacteriota_c__Mor1_o__Gp22-AA2_f__Gp22-AA2_g__QHXZ01_s__QHXZ01_sp003223165_WGS__QHXZ01:0.09772121272467502):0.2336286295773606[1]):0.13911937466266697[0.9814814814814815],(d__Archaea_p__Hydrothermarchaeota_c__Hydrothermarchaeia_o__Hydrothermarchaeales_f__SZUA-236_g__J060_s__J060_sp003695745_WGS__RFHW01:0.6994627424814238,(d__Bacteria_p__Actinobacteriota_c__Actinomycetia_o__Actinomycetales_f__Micrococcaceae_g__Enteractinococcus_s__Enteractinococcus_coprophilus_WGS__VFOU01:0.2612441369526851,((d__Bacteria_p__Firmicutes_c__Bacilli_o__Bacillales_f__Amphibacillaceae_g__Ornithinibacillus_A_s__Ornithinibacillus_A_scapharcae_WGS__AEWH01:0.01793620724095092,(d__Bacteria_p__Firmicutes_c__Bacilli_o__Bacillales_f__Amphibacillaceae_g__Ornithinibacillus_s__Ornithinibacillus_californiensis_WGS__LDUE01:0.03818822903518196,d__Bacteria_p__Firmicutes_c__Bacilli_o__Bacillales_f__Amphibacillaceae_g__Paucisalibacillus_s__Paucisalibacillus_sp000577245_WGS__CBYO01:0.024138639239031492):0.0121522294606446[0.5]):0.03919920446952401[0.9861111111111112],(((d__Bacteria_p__Firmicutes_c__Bacilli_o__Bacillales_f__Amphibacillaceae_g__Virgibacillus_B_s__Virgibacillus_B_alimentarius_WGS__JFBD01:0.09431878021394642,(d__Bacteria_p__Firmicutes_c__Bacilli_o__Bacillales_f__UBA6769_g__Pueribacillus_s__Pueribacillus_theae_WGS__QCZG01:0.0848327923343041,(((d__Bacteria_p__Proteobacteria_c__Alphaproteobacteria_o__Rhodobacterales_f__Rhodobacteraceae_g__Pararhodobacter_s__Pararhodobacter_sp003076755_WGS__QDKM01:0.1302758499614571,(((d__Bacteria_p__Proteobacteria_c__Gammaproteobacteria_o__Burkholderiales_f__Burkholderiaceae_g__Alcaligenes_s__Alcaligenes_phenolicus_WGS__AUBT01:0.04326159935628069,d__Bacteria_p__Proteobacteria_c__Gammaproteobacteria_o__Burkholderiales_f__Burkholderiaceae_g__Paenalcaligenes_s__Paenalcaligenes_sp004791645_WGS__SRSN01:0.04101429774718782):0.04892541453915694[0.962962962962963],d__Bacteria_p__Proteobacteria_c__Gammaproteobacteria_o__Burkholderiales_f__Burkholderiaceae_g__Oligella_s__Oligella_ureolytica_WGS__AREM01:0.12155097674894214):0.04170381035720751[0.8888888888888888],d__Bacteria_p__Actinobacteriota_c__Actinomycetia_o__Actinomycetales_f__Microbacteriaceae_g__OACT-916_s__OACT-916_sp003260275_WGS__QJHB01:0.16048875733718615):0.021377889129677446[0.8117283950617284]):0.10963266352706465[0.9930555555555556],d__Bacteria_p__Firmicutes_c__Bacilli_o__Bacillales_f__Bacillaceae_C_g__Bacillus_AM_s__Bacillus_AM_fortis_WGS__QYTU02:0.09472469548089064):0.02410909330224577[0.8814814814814815],(d__Bacteria_p__Firmicutes_c__Bacilli_o__Bacillales_f__Amphibacillaceae_g__LJ137_s__LJ137_sp003730295_WGS__QTSZ01:0.10250680400652626,(d__Bacteria_p__Bacteroidota_c__Bacteroidia_o__Flavobacteriales_f__Flavobacteriaceae_g__Arenibacter_s__Arenibacter_latericius_WGS__AUKX01:0.12591750305906171,d__Bacteria_p__Firmicutes_c__Bacilli_o__Bacillales_f__Amphibacillaceae_g__JCM-19056_s__JCM-19056_sp001310515_WGS__BAXM01:0.1304968180800162):0.027346497370501693[0.43518518518518523]):0.03946327460736802[0.712962962962963]):0.024083302501435467[0.7546296296296297]):0.051870574997023106[0.7705761316872428]):0.02584106132093351[0.7287037037037037],(d__Bacteria_p__Firmicutes_c__Bacilli_o__Aneurinibacillales_f__RAOX-1_g__Ammoniphilus_s__Ammoniphilus_oxalaticus_WGS__MCHY01:0.11587769610725228,d__Bacteria_p__Firmicutes_c__Bacilli_o__Bacillales_f__Amphibacillaceae_g__Virgibacillus_G_s__Virgibacillus_G_indicus_WGS__NPMS01:0.08606834557375774):0.015252135487145454[0.43518518518518523]):0.00804586221994068[0.7847222222222222],d__Bacteria_p__Firmicutes_c__Bacilli_o__Bacillales_f__Bacillaceae_L_g__Bacillus_Q_s__Bacillus_Q_timonensis_A_WGS__SLUB01:0.05364408875632593):0.018316025400643775[0.8447293447293447]):0.09856636255163508[0.9907407407407407]):0.15978638804582843[0.9945533769063181]):0.22342969813768707[0.9943415637860082]):0.31546497238526305[1],(((d__Bacteria_p__WOR-3_c__E44-bin80_o__E44-bin80_f__E44-bin80_g__E44-bin80_s__E44-bin80_sp004375965_WGS__SOIS01:0.3409770498453874,d__Bacteria_p__Patescibacteria_c__ABY1_o__UBA9570_f__XYC2-FULL-38-9_g__XYC2-FULL-38-9_s__XYC2-FULL-38-9_sp001818355_WGS__MHKJ01:0.5426323630461066):0.21255903955740552[0.7037037037037037],((((d__Bacteria_p__Armatimonadota_c__UBA5377_o__UBA5377_f__UBA11051_g__UBA11051_s__UBA11051_sp003542955_WGS__DPJP01:0.3742133839659324,d__Bacteria_p__Armatimonadota_c__UBA5377_o__UBA5377_f__UBA5352_g__UBA5352_s__UBA5352_sp002411015_WGS__DHOZ01:0.3581303923992776):0.18167976448962375[0.9351851851851852],d__Bacteria_p__Armatimonadota_c__Abditibacteria_o__CG2-30-59-28_f__CG2-30-59-28_g__CG2-30-59-28_s__CG2-30-59-28_sp001872605_WGS__PEWH01:0.44433629866835234):0.24562764648822577[1],((((((d__Archaea_p__Halobacteriota_c__Archaeoglobi_o__Archaeoglobales_f__Archaeoglobaceae_g__JdFR-22_s__JdFR-22_sp002010045_WGS__MTMJ01:0.183934515646868,d__Archaea_p__Halobacteriota_c__Archaeoglobi_o__Archaeoglobales_f__Archaeoglobaceae_g__JdFR-41_s__JdFR-41_sp002010285_WGS__MTNC01:0.19718058510712264):0.04277101351527802[0.5925925925925926],((d__Bacteria_p__Desulfobacterota_c__Dissulfuribacteria_o__Dissulfuribacterales_f__Dissulfuribacteraceae_g__Dissulfuribacter_s__Dissulfuribacter_thermophilus_WGS__MAGO01:0.06914280048480685,(d__Bacteria_p__Desulfobacterota_c__Thermodesulfobacteria_o__Thermodesulfobacteriales_f__Thermodesulfatatoraceae_g__Thermodesulfatator_s__Thermodesulfatator_atlanticus_WGS__ATXH01:0.019202589359246406,(d__Bacteria_p__Desulfobacterota_c__Thermodesulfobacteria_o__Thermodesulfobacteriales_f__Thermodesulfobacteriaceae_g__QOAM01_s__QOAM01_sp003978075_WGS__QOAM01:0.08954500257290116,d__Bacteria_p__Desulfobacterota_c__Thermodesulfobacteria_o__Thermodesulfobacteriales_f__Thermodesulfobacteriaceae_g__Thermosulfurimonas_s__Thermosulfurimonas_dismutans_WGS__LWLG01:0.013548980097568664):0.07539399953544938[0.9814814814814815]):0.03577331484158404[0.8611111111111112]):0.09971729456224313[0.9814814814814815],d__Bacteria_p__Desulfobacterota_c__Desulfovibrionia_o__Desulfovibrionales_f__Desulfovibrionaceae_g__UBA6814_s__UBA6814_sp002452635_WGS__DKEU01:0.19733643257863526):0.0922700023177351[0.9606481481481481]):0.1341651664270519[0.9691358024691358],(d__Archaea_p__Thermoproteota_c__Thermoproteia_o__Thermoproteales_f__Thermocladiaceae_g__Thermocladium_s__Thermocladium_sp001516585_WGS__LOBW01:0.11310645063724403,d__Archaea_p__Thermoproteota_c__Thermoproteia_o__Thermoproteales_f__Thermocladiaceae_g__Vulcanisaeta_B_s__Vulcanisaeta_B_thermophila_WGS__BCLI01:0.12471044360462095):0.06728140494306026[0.6574074074074074]):0.7060794414112525[1],(((d__Bacteria_p__Firmicutes_B_c__Desulfotomaculia_o__Desulfotomaculales_f__Desulfovirgulaceae_g__Desulfofundulus_s__Desulfofundulus_australicus_WGS__JMLG01:0.02473196864295602,d__Bacteria_p__Firmicutes_B_c__Desulfotomaculia_o__Desulfotomaculales_f__Desulfovirgulaceae_g__Desulfovirgula_s__Desulfovirgula_thermocuniculi_WGS__AUBR01:0.08837590178596069):0.10547436460906254[1],(d__Bacteria_p__Desulfobacterota_c__Desulfobaccia_o__RBG-13-43-22_f__RBG-13-43-22_g__RBG-13-43-22_s__RBG-13-43-22_sp001797675_WGS__MGQB01:0.2674594077760238,(d__Bacteria_p__Nitrospirota_c__Thermodesulfovibrionia_o__Thermodesulfovibrionales_f__JdFR-85_g__JdFR-85_s__JdFR-85_sp002011745_WGS__MTOU01:0.1647287311440151,(d__Bacteria_p__Desulfobacterota_c__Syntrophobacteria_o__Syntrophobacterales_f__Syntrophobacteraceae_g__UBA696_s__UBA696_sp002298165_WGS__DBMI01:0.18244081551481184,((d__Bacteria_p__Desulfobacterota_c__Syntrophobacteria_o__Syntrophobacterales_f__Thermodesulforhabdaceae_g__Thermodesulforhabdus_s__Thermodesulforhabdus_norvegica_WGS__FOUU01:0.06872267099081268,(d__Bacteria_p__Desulfobacterota_c__BSN033_o__UBA8473_f__UBA8473_g__UBA8473_s__UBA8473_sp002782605_WGS__PFMT01:0.17434641978928112,d__Bacteria_p__Desulfobacterota_c__Desulfobacteria_o__Desulfobacterales_f__UBA2156_g__RBG-13-49-15_s__RBG-13-49-15_sp001797695_WGS__MGQD01:0.15975523301966643):0.047365419616847454[0.33333333333333337]):0.031893320314855825[0.5787037037037037],((d__Bacteria_p__Nitrospirota_c__Thermodesulfovibrionia_o__UBA6902_f__JdFR-81_g__JdFR-81_s__JdFR-81_sp002011735_WGS__MTOQ01:0.1684965635348654,(d__Bacteria_p__Desulfobacterota_c__Desulfovibrionia_o__Desulfovibrionales_f__Desulfohalobiaceae_g__Desulfovermiculus_s__Desulfovermiculus_halophilus_WGS__JIAK01:0.3073130659236365,d__Bacteria_p__Desulfobacterota_c__JdFR-97_o__JdFR-97_f__JdFR-97_g__JdFR-97_s__JdFR-97_sp002010915_WGS__MTPG01:0.03852662125880544):0.04440890962182607[0.5925925925925926]):0.010905836682440282[0.40740740740740744],(d__Bacteria_p__Desulfobacterota_c__Syntrophobacteria_o__Syntrophobacterales_f__DSM-9756_g__Desulfacinum_s__Desulfacinum_hydrothermale_WGS__FWXF01:0.12094474817705198,d__Bacteria_p__Desulfobacterota_c__Syntrophobacteria_o__Syntrophobacterales_f__DSM-9756_g__Desulfosoma_s__Desulfosoma_caldarium_WGS__RJVA01:0.08093924946137587):0.03000300841909305[0.5092592592592593]):0.04342497217787966[0.6412037037037037]):0.03248641306233168[0.917989417989418]):0.06607609452120765[0.9988425925925926]):0.08770532680674656[1]):0.0948301901983444[0.987037037037037]):0.053910561206451[0.9560185185185185],((d__Bacteria_p__Desulfobacterota_c__Desulfovibrionia_o__Desulfovibrionales_f__Desulfovibrionaceae_g__MADRE1_s__MADRE1_sp004796465_WGS__QZKZ01:0.797700812183636,(d__Bacteria_p__Chloroflexota_c__Dehalococcoidia_o__SZUA-161_f__SZUA-161_g__SZUA-161_s__SZUA-161_sp004376205_WGS__SOKG01:0.23325202119540986,(d__Bacteria_p__Chloroflexota_c__Dehalococcoidia_o__UBA3495_f__UBA3495_g__Bin22_s__Bin22_sp002238505_WGS__MPMM01:0.14550928568803054,((d__Bacteria_p__Chloroflexota_c__Dehalococcoidia_o__SAR202_f__UBA826_g__UBA11795_s__UBA11795_sp002708065_WGS__DLZH01:0.27373394454532096,(d__Bacteria_p__Chloroflexota_c__Dehalococcoidia_o__UBA3495_f__UBA3495_g__Bin87_s__Bin87_sp002238825_WGS__MPNC01:0.29524222391477284,d__Bacteria_p__Chloroflexota_c__Dehalococcoidia_o__UBA3495_f__UBA3495_g__UBA9611_s__UBA9611_sp002746355_WGS__NVWX01:0.23818668079167493):0.024803533010203237[0.2962962962962963]):0.04635472357566074[0.6296296296296297],d__Bacteria_p__Chloroflexota_c__Dehalococcoidia_o__UBA3495_f__UBA3495_g__UBA11650_s__UBA11650_sp002710215_WGS__PAJQ01:0.1744016666325538):0.04279356434199986[0.8703703703703703]):0.22622264918133886[1]):0.0331860073540929[0.9018518518518519]):0.07899188170901632[0.8858024691358024],((d__Bacteria_p__Aerophobota_c__Aerophobia_o__Aerophobales_f__AE-B3A_g__AE-B3B_s__AE-B3B_sp005223085_WGS__NJBP01:0.17654612431465433,d__Bacteria_p__Desulfobacterota_c__Syntrophia_o__Syntrophales_f__UBA3084_g__UBA3084_s__UBA3084_sp002367335_WGS__DFBI01:0.2471240700574739):0.18383978806513998[0.9907407407407407],d__Archaea_p__Halobacteriota_c__Archaeoglobi_o__Archaeoglobales_f__Archaeoglobaceae_g__B5-G16_s__B5-G16_sp003662995_WGS__QMZC01:0.40701950634840534):0.04801336978161003[0.7638888888888888]):0.05447471604664068[0.8045267489711934]):0.23669255231760297[0.9638047138047138]):0.5009981537932906[1],(((d__Archaea_p__Thermoproteota_c__Nitrososphaeria_o__Nitrososphaerales_f__Nitrososphaeraceae_g__TA-21_s__TA-21_sp005877075_WGS__VBPO01:0.3356722511928483,d__Archaea_p__Thermoproteota_c__Nitrososphaeria_o__Nitrososphaerales_f__Nitrososphaeraceae_g__UBA10452_s__UBA10452_sp002501855_WGS__DAOM01:0.26768493945062305):0.13659263150090675[0.8240740740740741],(d__Archaea_p__Thermoproteota_c__Nitrososphaeria_o__Nitrososphaerales_f__Nitrosopumilaceae_g__TA-20_s__TA-20_sp007280335_WGS__QYQE01:0.16756393149197354,(d__Archaea_p__Thermoproteota_c__Nitrososphaeria_o__Nitrososphaerales_f__Nitrosopumilaceae_g__Nitrosotenuis_s__Nitrosotenuis_sp000723185_WGS__CBTY01:0.19663034512546337,((d__Archaea_p__Thermoproteota_c__Nitrososphaeria_o__Nitrososphaerales_f__Nitrosopumilaceae_g__Nitrosopumilus_s__Nitrosopumilus_sp001543015_WGS__LFLC01:0.12283164690779845,d__Archaea_p__Thermoproteota_c__Nitrososphaeria_o__Nitrososphaerales_f__Nitrosopumilaceae_g__Nitrosarchaeum_s__Nitrosarchaeum_koreense_WGS__AFPU01:0.0915374825199341):0.12662558752587696[1],d__Archaea_p__Thermoproteota_c__Nitrososphaeria_o__Nitrososphaerales_f__Nitrosopumilaceae_g__CSP1-1_s__CSP1-1_sp001443365_WGS__LDXL01:0.12759732676457033):0.04989841340697436[0.7916666666666666]):0.05930573482808281[0.9598765432098766]):0.1708049520935592[1]):0.08984716965703979[0.941358024691358],d__Archaea_p__Thermoproteota_c__Nitrososphaeria_o__Nitrososphaerales_f__UBA213_g__UBA213_s__UBA213_sp002713325_WGS__DACA01:0.39070943392545143):0.2675426387294692[0.996031746031746]):0.0332625235348733[0.8361823361823362],((((d__Archaea_p__Thermoproteota_c__Bathyarchaeia_o__TCS64_f__TCS64_g__GCA-2726865_s__GCA-2726865_sp002726865_WGS__PBSW01:0.08389820467734387,(d__Bacteria_p__Chloroflexota_c__Dehalococcoidia_o__Dehalococcoidales_f__UBA5760_g__GCA-2688105_s__GCA-2688105_sp002688105_WGS__NZBQ01:0.00000100000050002909,d__Bacteria_p__Chloroflexota_c__Dehalococcoidia_o__Dehalococcoidales_f__UBA5760_g__GCA-2688105_s__GCA-2688105_sp002688105_WGS__NZBQ01:0.00000100000050002909):0.022640298454015734[1]):0.28960596089336305[0.9814814814814815],((d__Archaea_p__Asgardarchaeota_c__Thorarchaeia_o__Thorarchaeales_f__Thorarchaeaceae_g__MP8T-1_s__MP8T-1_sp004524595_WGS__SDOA01:0.0926734288573543,d__Archaea_p__Asgardarchaeota_c__Thorarchaeia_o__Thorarchaeales_f__Thorarchaeaceae_g__MP8T-1_s__MP8T-1_sp004524595_WGS__SDOA01:0.10476574488426411):0.34323990612471866[1],d__Bacteria_p__Acidobacteriota_c__Aminicenantia_o__UBA2199_f__UBA2199_g__UBA2199_s__UBA2199_sp002436105_WGS__DIXU01:0.46054185282225474):0.10204063333354035[0.6898148148148149]):0.0441898682550151[0.4018518518518518],((((d__Bacteria_p__WOR-3_c__Hydrothermia_o__UBA1063_f__UBA1063_g__B29-G16_s__B29-G16_sp003644895_WGS__QNDO01:0.2684460461477166,d__Bacteria_p__WOR-3_c__UBA3072_o__UBA3072_f__B12-G15_g__B12-G15_s__B12-G15_sp003646055_WGS__QNDZ01:0.3913285690952826):0.06955180293275329[0.4629629629629629],(d__Bacteria_p__CSP1-3_c__CSP1-3_o__CSP1-3_f__CSP1-3_g__CSP1-3_s__CSP1-3_sp001443485_WGS__LDXQ01:0.5196228171170727,d__Bacteria_p__Acidobacteriota_c__Blastocatellia_o__HR10_f__HR10_g__J050_s__J050_sp003696865_WGS__RFHM01:0.25178428384358725):0.12984148518274377[0.37962962962962965]):0.0543859867351934[0.4598765432098765],(d__Bacteria_p__Acidobacteriota_c__Aminicenantia_o__JdFR-78_f__JdFR-78_g__JdFR-78_s__JdFR-78_sp002010665_WGS__MTON01:0.13415346470031328,((d__Bacteria_p__Acidobacteriota_c__Aminicenantia_o__Aminicenantales_f__Aminicenantaceae_g__Aminicenans_s__Aminicenans_sakinawicola_WGS__AQSP01:0.1621664333603363,d__Bacteria_p__Acidobacteriota_c__Aminicenantia_o__Aminicenantales_f__Aminicenantaceae_g__SOIV01_s__SOIV01_sp004377005_WGS__SOIV01:0.12005646526462875):0.09638259255354094[0.9537037037037037],(d__Bacteria_p__Acidobacteriota_c__Aminicenantia_o__Aminicenantales_f__Saccharicenantaceae_g__Saccharicenans_s__Saccharicenans_sp002877915_WGS__PNJE01:0.2309844401015395,(d__Bacteria_p__Acidobacteriota_c__Aminicenantia_o__Aminicenantales_f__RBG-16-66-30_g__RBG-16-66-30_s__RBG-16-66-30_sp001775755_WGS__MEYF01:0.18687664729219633,d__Bacteria_p__Acidobacteriota_c__Aminicenantia_o__Aminicenantales_f__UBA4085_g__UBA4085_s__UBA4085_sp003154255_WGS__PMBE01:0.29488656682164605):0.07384407450355153[0.5092592592592593]):0.03919525260332664[0.7453703703703703]):0.050334312083222775[0.8796296296296297]):0.1206068014023222[0.962962962962963]):0.05580691370772669[0.7314814814814815],((((d__Archaea_p__Thermoproteota_c__Bathyarchaeia_o__B25_f__B25_g__JdFR-11_s__JdFR-11_sp002011035_WGS__MTLY01:0.47872640883089834,(((d__Archaea_p__Methanobacteriota_c__Thermococci_o__Thermococcales_f__Thermococcaceae_g__Thermococcus_C_s__Thermococcus_C_sp002009975_WGS__MTLP01:0.08456535345002977,d__Archaea_p__Methanobacteriota_c__Methanococci_o__Methanococcales_f__Methanococcaceae_g__Methanothermococcus_s__Methanothermococcus_thermolithotrophicus_WGS__AQXV01:0.1592659438730995):0.12323696609949499[1],d__Archaea_p__Methanobacteriota_c__Thermococci_o__Thermococcales_f__Thermococcaceae_g__Palaeococcus_s__Palaeococcus_ferrophilus_WGS__LANF01:0.17916963635508004):0.16482393664333972[0.9907407407407407],((d__Archaea_p__Thermoproteota_c__Thermoproteia_o__Desulfurococcales_f__Ignisphaeraceae_g__B12-G17_s__B12-G17_sp003661905_WGS__QMXA01:0.17407356999578255,(d__Archaea_p__Thermoproteota_c__Thermoproteia_o__Desulfurococcales_f__Pyrodictiaceae_g__Pyrodictium_s__Pyrodictium_occultum_WGS__LNTB01:0.22569778846876834,d__Archaea_p__Thermoproteota_c__Thermoproteia_o__Thermofilales_f__Thermofilaceae_g__B17-G15_s__B17-G15_sp003649495_WGS__QMRZ01:0.2109279090523715):0.09045302556654247[0.9351851851851852]):0.14968765800701064[1],(d__Archaea_p__Thermoproteota_c__Nitrososphaeria_o__Caldarchaeales_f__Caldarchaeaceae_g__HRBIN01_s__HRBIN01_sp002898355_WGS__BEHD01:0.37312998605422,(d__Archaea_p__Thermoproteota_c__Nitrososphaeria_o__Nitrososphaerales_f__UBA183_g__UBA183_s__UBA183_sp005877225_WGS__VBPK01:0.6362650934753934,d__Archaea_p__Thermoproteota_c__Korarchaeia_o__Korarchaeales_f__B14-G2_g__B14-G2_s__B14-G2_sp003661385_WGS__QMWA01:0.2530692154171107):0.0851564846932629[0.07407407407407407]):0.05492166874029912[0.37962962962962965]):0.04112878228150818[0.55]):0.04233068045952176[0.8113425925925926]):0.05241840747107181[0.787037037037037],(d__Archaea_p__Thermoproteota_c__Nitrososphaeria_o__Geothermarchaeales_f__JDFR-13_g__JdFR-13_s__JdFR-13_sp002011075_WGS__MTMA01:0.4323027971807292,(d__Archaea_p__Thermoplasmatota_c__Thermoplasmata_o__B31-G17_f__B31-G17_g__B31-G17_s__B31-G17_sp003649915_WGS__QMTG01:0.19084381164699876,d__Archaea_p__Thermoplasmatota_c__Thermoplasmata_o__Aciduliprofundales_f__JdFR-45_g__JdFR-45_s__JdFR-45_sp002011395_WGS__MTNG01:0.19276886326372877):0.11172701358540242[1]):0.05748674569109724[0.8240740740740741]):0.033632206749167885[0.6589506172839505],(((d__Archaea_p__Asgardarchaeota_c__Lokiarchaeia_o__Helarchaeales_f__HEL-GB-B_g__HEL-GB-B_s__HEL-GB-B_sp005191425_WGS__SUPR01:0.47198482864929253,(d__Archaea_p__Thermoplasmatota_c__E2_o__DHVEG-1_f__DHVEG-1_g__M9B1D_s__M9B1D_sp002900535_WGS__MUGC01:0.16784960447132435,(d__Archaea_p__Thermoplasmatota_c__E2_o__DHVEG-1_f__DHVEG-1_g__B44-G15_s__B44-G15_sp003649845_WGS__QMTB01:0.24194906087427395,d__Archaea_p__Thermoplasmatota_c__E2_o__DHVEG-1_f__DHVEG-1_g__B24-G9_s__B24-G9_sp003651045_WGS__QMTJ01:0.14646976867128267):0.04443878325357018[0.5462962962962963]):0.1466972694709912[1]):0.12278745612893711[0.9197530864197531],d__Archaea_p__Thermoplasmatota_c__E2_o__UBA202_f__JdFR-43_g__JdFR-43_s__JdFR-43_sp002011355_WGS__MTNE01:0.21467493999998485):0.0857618041728704[0.8101851851851851],(d__Archaea_p__Halobacteriota_c__Archaeoglobi_o__Archaeoglobales_f__JdFR-42_g__JdFR-42_s__JdFR-42_sp002010305_WGS__MTND01:0.3411864651035323,((d__Archaea_p__Thermoproteota_c__Bathyarchaeia_o__TCS64_f__TCS64_g__PIYN01_s__PIYN01_sp003601775_WGS__PIYN01:0.1954205669060941,(d__Archaea_p__Thermoproteota_c__Bathyarchaeia_o__TCS64_f__TCS64_g__RBG-16-57-9_s__RBG-16-57-9_sp001775965_WGS__MEZG01:0.309174620669896,d__Archaea_p__Thermoproteota_c__Bathyarchaeia_o__TCS64_f__TCS64_g__GCA-2726865_s__GCA-2726865_sp002726865_WGS__PBSW01:0.2938204428473322):0.1209959842339407[0.9907407407407407]):0.19765619213866167[1],(d__Archaea_p__Halobacteriota_c__Methanosarcinia_o__Methanosarcinales_A_f__Methermicoccaceae_g__Methermicoccus_s__Methermicoccus_shengliensis_WGS__JONQ01:0.40749585575589015,((d__Archaea_p__Halobacteriota_c__Archaeoglobi_o__Archaeoglobales_f__Archaeoglobaceae_g__JdFR-37_s__JdFR-37_sp002010215_WGS__MTMY01:0.12913791206055636,d__Archaea_p__Halobacteriota_c__Archaeoglobi_o__JdFR-21_f__JdFR-21_g__JdFR-21_s__JdFR-21_sp002011165_WGS__MTMI01:0.17182490852819435):0.2105908503765863[1],d__Archaea_p__Halobacteriota_c__Archaeoglobi_o__Archaeoglobales_f__JdFR-42_g__JdFR-42_s__JdFR-42_sp002010305_WGS__MTND01:0.35791801341283314):0.09390950204234925[0.9027777777777778]):0.1881931122378807[0.9969135802469136]):0.03396756296620172[0.5432098765432098]):0.03379327572185704[0.5026455026455027]):0.02816417149575799[0.40200617283950624]):0.023089827908883143[0.5748148148148149],(d__Archaea_p__Halobacteriota_c__Syntropharchaeia_o__ANME-1_f__B39-G2_g__B39-G2_s__B39-G2_sp003661185_WGS__QMVQ01:0.367015126379952,(d__Archaea_p__Thermoplasmatota_c__Thermoplasmata_o__PWKY01_f__PWKY01_g__SKVC01_s__SKVC01_sp007129655_WGS__SKVC01:0.15157195635284215,((d__Archaea_p__Thermoplasmatota_c__Thermoplasmata_o__PWKY01_f__PWKY01_g__PUNK01_s__PUNK01_sp003552585_WGS__PUNK01:0.20935015514802036,d__Archaea_p__Thermoplasmatota_c__Thermoplasmata_o__PWKY01_f__PWKY01_g__PWKY01_s__PWKY01_sp003560595_WGS__PWKY01:0.12941221913784362):0.03632793215923409[0.537037037037037],d__Archaea_p__Thermoplasmatota_c__Thermoplasmata_o__PWKY01_f__PWKY01_g__PWHR01_s__PWHR01_sp003554965_WGS__PWHR01:0.25377251649852495):0.08184838514398571[0.9675925925925926]):0.17709882924833123[0.9969135802469136]):0.1048901289580493[0.8194444444444444]):0.029823701989060838[0.6444444444444445]):0.05016416917576073[0.7476851851851851]):0.061833675600607554[0.8023349436392915],(d__Archaea_p__Halobacteriota_c__Methanosarcinia_o__Methanosarcinales_f__Methanoperedenaceae_g__Methanoperedens_s__Methanoperedens_nitroreducens_WGS__JMIY01:0.08825406068076593,d__Archaea_p__Halobacteriota_c__Methanosarcinia_o__Methanosarcinales_f__Methanoperedenaceae_g__Methanoperedens_A_s__Methanoperedens_A_sp002839545_WGS__PGYG01:0.12880324136574778):0.3184351940197862[1]):0.03865291614900961[0.8321759259259259]):0.046251616727532675[0.9530723905723906]):0.03834657759918207[0.9638787138787139],((d__Bacteria_p__Proteobacteria_c__Alphaproteobacteria_o__Rhodospirillales_f__UBA2165_g__TMED167_s__TMED167_sp002723345_WGS__PBNV01:1.7068107382662636,d__Archaea_p__Thermoplasmatota_c__Thermoplasmata_o__Thermoplasmatales_f__Thermoplasmataceae_g__B-DKE_s__B-DKE_sp002204705_WGS__MWKR01:0.6550939472359343):0.2189193104101699[0.34259259259259256],(d__Bacteria_p__Patescibacteria_c__Gracilibacteria_o__BD1-5_f__UBA6164_g__UBA6489_s__UBA6489_sp002435385_WGS__DJMN01:0.8229553335568676,d__Bacteria_p__Patescibacteria_c__Paceibacteria_A_o__Moranbacterales_f__UBA11712_g__UBA11712_s__UBA11712_sp000995965_WGS__LBYD01:0.7822361481241841):0.12271498827971117[0.2777777777777778]):0.1820581123248885[0.3765432098765432]):0.024379659110812257[0.9598440545808967]):0.07399844689995738[0.9600038182512409],((d__Archaea_p__Thermoproteota_c__Bathyarchaeia_o__B26-1_f__BA1_g__B1-G15_s__B1-G15_sp003662715_WGS__QMYO01:0.48527424969095745,(d__Archaea_p__Thermoplasmatota_c__Thermoplasmata_o__Thermoplasmatales_f__GCA-001856825_g__GCA-001856825_s__GCA-001856825_sp001856825_WGS__ATMD01:0.6327660503452165,(d__Archaea_p__Thermoproteota_c__Nitrososphaeria_o__Nitrososphaerales_f__UBA213_g__UBA213_s__UBA213_sp002713325_WGS__DACA01:0.3619054254221714,(d__Archaea_p__Thermoplasmatota_c__Thermoplasmata_o__UBA184_f__UBA184_g__UBA184_s__UBA184_sp002503985_WGS__DASW01:0.4708191270571116,(d__Archaea_p__Thermoproteota_c__Thermoproteia_o__Marsarchaeales_f__Marsarchaeaceae_g__ECH-B-1_s__ECH-B-1_sp003019535_WGS__NEXI01:0.2474574934076837,d__Archaea_p__Thermoproteota_c__Thermoproteia_o__Marsarchaeales_f__Marsarchaeaceae_g__BE-D_s__BE-D_sp003019595_WGS__NEXB01:0.32068535364835954):0.1524238842094011[0.9814814814814815]):0.07507120990770044[0.7222222222222222]):0.13282347323107174[0.9753086419753086]):0.1603208268078762[0.9953703703703703]):0.15300445458231404[0.9981481481481481],((((((d__Bacteria_p__Gemmatimonadota_c__Gemmatimonadetes_o__SG8-23_f__UBA6960_g__GCA-2718595_s__GCA-2718595_sp002718595_WGS__PBFD01:0.9893554891104628,((d__Bacteria_p__Bdellovibrionota_c__Bacteriovoracia_o__Bacteriovoracales_f__Bacteriovoracaceae_g__Halobacteriovorax_s__Halobacteriovorax_sp004006665_WGS__QOCL01:0.3574885873824114,(d__Bacteria_p__Omnitrophota_c__Koll11_o__2-02-FULL-51-18_f__2-02-FULL-51-18_g__2-02-FULL-51-18_s__2-02-FULL-51-18_sp001804125_WGS__MHFI01:0.4472617715642665,(d__Bacteria_p__Proteobacteria_c__Alphaproteobacteria_o__UBA8366_f__UBA8366_g__UBA6544_s__UBA6544_sp002716125_WGS__PAZH01:0.4127270367815801,d__Bacteria_p__Proteobacteria_c__Alphaproteobacteria_o__Defluviicoccales_f__UBA2964_g__GCA-2720855_s__GCA-2720855_sp002720855_WGS__PBIN01:0.4019448533981557):0.09925885503366874[0.4814814814814815]):0.2257407579821792[0.9953703703703703]):0.14660716018131228[0.9876543209876543],d__Bacteria_p__Elusimicrobiota_c__UBA8919_o__UBA8919_f__UBA8919_g__UBA9627_s__UBA9627_sp001800605_WGS__MGVS01:0.7316125378680782):0.08716790080157327[0.849537037037037]):0.08992817038303237[0.8333333333333333],(d__Bacteria_p__UBA10199_c__UBA10199_o__2-02-FULL-44-16_f__2-02-FULL-44-16_g__2-02-FULL-44-16_s__2-02-FULL-44-16_sp001798185_WGS__MGRM01:0.5465359811292626,((d__Bacteria_p__Elusimicrobiota_c__Elusimicrobia_o__2-01-FULL-59-12_f__2-01-FULL-59-12_g__2-01-FULL-59-12_s__2-01-FULL-59-12_sp001800075_WGS__MGUR01:0.4133301065012796,d__Bacteria_p__Omnitrophota_c__Koll11_o__UBA10015_f__Kpj58rc_g__UBA12451_s__UBA12451_sp001805965_WGS__MHHI01:0.4032671704039791):0.07344778197705383[0.5740740740740741],d__Bacteria_p__Omnitrophota_c__Koll11_o__4484-171_f__4484-171_g__Fen-1317_s__Fen-1317_sp003154195_WGS__PMCS01:0.45690081825992634):0.055041686857805965[0.7037037037037037]):0.09119336348524143[0.808641975308642]):0.15922741862992204[0.9290123456790124],(d__Bacteria_p__Patescibacteria_c__Paceibacteria_o__UBA9983_f__UBA2163_g__UBA2163_s__UBA2163_sp002327585_WGS__DCWL01:0.3504747358217508,(d__Archaea_p__Nanoarchaeota_c__Nanoarchaeia_o__Woesearchaeales_f__GW2011-AR9_g__UBA11998_s__UBA11998_sp002762785_WGS__PCXY01:0.310315793651728,d__Bacteria_p__Patescibacteria_c__Paceibacteria_o__WO2-41-13_f__2-01-FULL-45-33_g__GWA1-44-25_s__GWA1-44-25_sp001780725_WGS__MFGY01:0.3472611285645068):0.06932604401217266[0.5185185185185186]):0.24330898864564657[0.9953703703703703]):0.07951924824778403[0.962962962962963],d__Bacteria_p__Marinisomatota_c__Marinisomatia_o__Marinisomatales_f__UBA1611_g__UBA2134_s__UBA2134_sp002718285_WGS__PBAR01:1.0971725779186272):0.22874575211757786[0.9950142450142451],(((d__Bacteria_p__Armatimonadota_c__HRBIN17_o__HRBIN17_f__HRBIN17_g__HRBIN17_s__HRBIN17_sp002898575_WGS__BEHT01:0.5813913864678536,(d__Bacteria_p__Aquificota_c__Aquificae_o__Aquificales_f__Aquificaceae_g__Hydrogenobacter_s__Hydrogenobacter_hydrogenophilus_WGS__OBEN01:0.41887737905265965,d__Bacteria_p__Deinococcota_c__Deinococci_o__Deinococcales_f__Thermaceae_g__Thermus_A_s__Thermus_A_filiformis_WGS__JPSL02:0.6077050782192136):0.1077762875692414[0.5092592592592593]):0.09756619280653468[0.7453703703703703],d__Bacteria_p__WOR-3_c__Hydrothermia_o__Hydrothermales_f__Hydrothermaceae_g__Hydrothermus_s__Hydrothermus_pacificus_WGS__MTOH01:0.5230620526201434):0.08944582844511317[0.941358024691358],(d__Archaea_p__Nanoarchaeota_c__Nanoarchaeia_o__Woesearchaeales_f__GW2011-AR4_g__GCA-2688925_s__GCA-2688925_sp002688925_WGS__NZEC01:0.8253557646688255,((((d__Bacteria_p__Proteobacteria_c__Alphaproteobacteria_o__Thalassobaculales_f__Thalassobaculaceae_g__BAL199_s__BAL199_sp000171835_WGS__ABHC01:0.2929639705114052,(d__Bacteria_p__Proteobacteria_c__Alphaproteobacteria_o__UBA6615_f__UBA6615_g__GCA-2727315_s__GCA-2727315_sp002727315_WGS__PBWR01:0.32633277643178377,d__Bacteria_p__Proteobacteria_c__Alphaproteobacteria_o__Rhodospirillales_f__Magnetospirillaceae_g__Magnetospirillum_A_s__Magnetospirillum_A_marisnigri_WGS__LWQT01:0.43277415704931255):0.09491414574921528[0.537037037037037]):0.11576527859505485[0.7175925925925926],d__Bacteria_p__Proteobacteria_c__Alphaproteobacteria_o__Thalassobaculales_f__Thalassobaculaceae_g__BAL199_s__BAL199_sp000171835_WGS__ABHC01:0.3186085890368171):0.2749270235085897[1],(d__Bacteria_p__Proteobacteria_c__Alphaproteobacteria_o__TMED109_f__TMED109_g__TMED109_s__TMED109_sp002937655_WGS__PTKH01:0.259901821924891,(d__Bacteria_p__Proteobacteria_c__Alphaproteobacteria_o__TMED109_f__TMED131_g__GCA-2715505_s__GCA-2715505_sp002715505_WGS__PTKG01:0.3287255228492694,d__Bacteria_p__Proteobacteria_c__Alphaproteobacteria_o__TMED109_f__TMED131_g__GCA-2732015_s__GCA-2732015_sp002732015_WGS__PCCU01:0.4161099071634867):0.09665561764623774[0.42592592592592593]):0.4414280586500118[1]):0.08407532322796596[0.9074074074074074],(d__Bacteria_p__Bdellovibrionota_c__UBA2394_o__UBA2394_f__UBA2394_g__1-14-0-20-45-16_s__1-14-0-20-45-16_sp002787535_WGS__PCXB01:0.7301652830056978,((d__Bacteria_p__Firmicutes_A_c__Clostridia_o__Lachnospirales_f__Lachnospiraceae_g__Pseudobutyrivibrio_s__Pseudobutyrivibrio_ruminis_C_WGS__AUJB01:0.34366282129397,d__Bacteria_p__Firmicutes_A_c__Clostridia_o__Lachnospirales_f__Lachnospiraceae_g__MCWD5_s__MCWD5_sp003363435_WGS__QRCT01:0.33227200077134905):0.16852267056947134[0.9259259259259259],d__Bacteria_p__Campylobacterota_c__Campylobacteria_o__Campylobacterales_f__Arcobacteraceae_g__Malaciobacter_s__Malaciobacter_halophilus_WGS__NXIF01:0.49796402907478426):0.2249151324466148[0.9953703703703703]):0.24174256734669874[0.9938271604938271]):0.1852851027276893[0.9842592592592593]):0.09386542704855466[0.9385521885521886]):0.06765927876423361[0.7604938271604939]):0.06452347772683734[0.8387611749680716],(d__Archaea_p__Nanoarchaeota_c__Nanoarchaeia_o__Woesearchaeales_f__UBA10216_g__UBA492_s__UBA492_sp002688315_WGS__NZCN01:0.577304563897373,d__Bacteria_p__Planctomycetota_c__GCA-002687715_o__GCA-002687715_f__GCA-002687715_g__SXUL01_s__SXUL01_sp005790545_WGS__SYNM01:0.6511265656671996):0.21885172865063973[0.8703703703703703]):0.031178989621283973[0.8509557945041816]):0.05596517900324315[0.8435935935935936]):0.061959069987279125[0.9508230452674897]):0.1208820544313491[0.9901509790044822]):0.05191936045355409[0.9865799343647444]):0.037618500613424664[0.9745949074074074]):0.04006230373240882[0.9686565447435013],(d__Bacteria_p__Nitrospirota_c__Nitrospiria_o__SBBL01_f__SBBA01_g__SBBA01_s__SBBA01_sp005239925_WGS__SBBA01:0.3210450834867752,d__Bacteria_p__Nitrospirota_c__Nitrospiria_o__SBBL01_f__SBBL01_g__SBBL01_s__SBBL01_sp005239745_WGS__SBBL01:0.3349677633820434):0.1532689302109112[0.9351851851851852]):0.042607861819097426[0.9579640990683935]):0.00835736191284852[0.9522357723577236]):0.026622303898621934[0.8472964943553178]):0.012847783105431651[0.829128873771731]):0.046069779121523734[0.8103213507625272],(((d__Bacteria_p__Firmicutes_A_c__Thermoanaerobacteria_o__Caldanaerobiales_f__Caldanaerobiaceae_g__Caldanaerobius_s__Caldanaerobius_fijiensis_WGS__FQVH01:0.26314828962404574,((d__Bacteria_p__Firmicutes_B_c__Thermincolia_o__Thermincolales_f__UBA2595_g__GW-Firmicutes-8_s__GW-Firmicutes-8_sp002840165_WGS__PGZN01:0.1509507229749107,d__Bacteria_p__Firmicutes_B_c__Desulfotomaculia_o__Desulfotomaculales_f__Pelotomaculaceae_g__DTU098_s__DTU098_sp001512635_WGS__LFSA01:0.20998152660535807):0.07060981577296474[1],d__Bacteria_p__Firmicutes_E_c__UBA3569_o__UBA3569_f__UBA3569_g__UBA3569_s__UBA3569_sp002375895_WGS__DFND01:0.20133514973153044):0.039277574555991644[0.662037037037037]):0.1180837382287295[1],(((d__Bacteria_p__Firmicutes_c__Bacilli_o__Paenibacillales_f__Paenibacillaceae_g__Paenibacillus_AB_s__Paenibacillus_AB_sp003217775_WGS__QJVJ01:0.398415555629195,d__Bacteria_p__Firmicutes_c__Bacilli_o__Tepidibacillales_f__Tepidibacillaceae_g__Vulcanibacillus_s__Vulcanibacillus_modesticaldus_WGS__MIJF01:0.32614515787475373):0.04555375134448145[0.18518518518518523],((((d__Bacteria_p__Firmicutes_F_c__Halanaerobiia_o__Halanaerobiales_f__DTU029_g__DTU029_s__DTU029_sp001512435_WGS__LFRS01:0.38729541847365173,(d__Bacteria_p__Firmicutes_F_c__Halanaerobiia_o__Halobacteroidales_f__Halobacteroidaceae_g__Halonatronum_s__Halonatronum_saccharophilum_WGS__AZYG01:0.2629301125747338,(d__Bacteria_p__Firmicutes_F_c__Halanaerobiia_o__Halobacteroidales_f__Halobacteroidaceae_g__Orenia_s__Orenia_marismortui_WGS__AQZS01:0.11174622561057523,d__Bacteria_p__Firmicutes_F_c__Halanaerobiia_o__Halobacteroidales_f__Halobacteroidaceae_g__Orenia_s__Orenia_marismortui_WGS__AQZS01:0.1070265144201943):0.04653454412456171[0.5185185185185186]):0.15987112466265707[1]):0.14563882916584356[1],(((d__Bacteria_p__Thermotogota_c__Thermotogae_o__Petrotogales_f__Petrotogaceae_g__Petrotoga_s__Petrotoga_olearia_WGS__AZRL01:0.10322424871577376,d__Bacteria_p__Thermotogota_c__Thermotogae_o__Petrotogales_f__Petrotogaceae_g__AZRK01_s__AZRK01_sp002895485_WGS__AZRK01:0.13435107572381452):0.10825088710219671[1],d__Bacteria_p__Thermotogota_c__Thermotogae_o__Mesoaciditogales_f__Mesoaciditogaceae_g__ZAV-03_s__ZAV-03_sp002878315_WGS__PNIW01:0.4925515650513464):0.06998926160315727[0.7731481481481481],d__Bacteria_p__Bipolaricaulota_c__Bipolaricaulia_o__UBA7950_f__UBA9294_g__UBA9294_s__UBA9294_sp003545155_WGS__DQCH01:0.504820081889083):0.058716730866384285[0.7561728395061729]):0.0947726773570971[0.9153439153439153],((d__Bacteria_p__Firmicutes_c__Bacilli_o__Bacillales_f__Alkalibacillaceae_g__Melghiribacillus_s__Melghiribacillus_thermohalophilus_WGS__SMAN01:0.40579346840424213,d__Bacteria_p__Firmicutes_c__Bacilli_o__Bacillales_f__Marinococcaceae_g__Alteribacillus_s__Alteribacillus_bidgolensis_WGS__NISM01:0.1876605979090553):0.09781436952597938[0.7777777777777778],(d__Bacteria_p__Firmicutes_c__Bacilli_o__Bacillales_f__Anaerobacillaceae_A_g__Anaerobacillus_A_s__Anaerobacillus_A_hwajinpoensis_WGS__SWFM01:0.20648088339778706,d__Bacteria_p__Firmicutes_c__Bacilli_o__Bacillales_f__Bacillaceae_B_g__Bacillus_F_s__Bacillus_F_sp005938125_WGS__VCQN01:0.2225877136830221):0.19243065689550146[1]):0.05515468605055342[0.7993827160493827]):0.04231331568226597[0.617003367003367],(((((((d__Bacteria_p__Firmicutes_c__Bacilli_o__Bacillales_f__Amphibacillaceae_g__Gracilibacillus_s__Gracilibacillus_dipsosauri_WGS__QGTD01:0.1960740885472697,(d__Bacteria_p__Firmicutes_c__Bacilli_o__Staphylococcales_f__Staphylococcaceae_g__Staphylococcus_A_s__Staphylococcus_A_lentus_WGS__AJXO01:0.09817143094386031,d__Bacteria_p__Firmicutes_c__Bacilli_o__Staphylococcales_f__Salinicoccaceae_g__Salinicoccus_s__Salinicoccus_halodurans_WGS__FOTB01:0.14424948214537223):0.06853636993922897[0.9814814814814815]):0.03509014926225705[0.8703703703703703],(d__Bacteria_p__Firmicutes_c__Bacilli_o__Bacillales_f__Amphibacillaceae_g__Oceanobacillus_s__Oceanobacillus_massiliensis_WGS__CAER01:0.1282994477382866,(d__Bacteria_p__Firmicutes_c__Bacilli_o__Bacillales_f__Bacillaceae_C_g__Bacillus_AM_s__Bacillus_AM_fortis_WGS__QYTU02:0.13623054433617177,d__Bacteria_p__Firmicutes_c__Bacilli_o__Bacillales_f__Caldibacillaceae_g__Bacillus_J_s__Bacillus_J_thermoamylovorans_WGS__JXLR01:0.162603911262021):0.04281465893005993[0.7962962962962963]):0.08648396689904045[0.9814814814814815]):0.03456222579805771[0.7074074074074074],((d__Bacteria_p__Firmicutes_c__Bacilli_o__Lactobacillales_f__Lactobacillaceae_g__Lactiplantibacillus_s__Lactiplantibacillus_paraplantarum_WGS__SEHH01:0.3933330757711104,(d__Bacteria_p__Firmicutes_c__Bacilli_o__Bacillales_f__Amphibacillaceae_g__Sediminibacillus_A_s__Sediminibacillus_A_massiliensis_WGS__FTPA01:0.11069236467597636,(((d__Bacteria_p__Firmicutes_c__Bacilli_o__Bacillales_f__Salisediminibacteriaceae_g__Alkalicoccus_s__Alkalicoccus_urumqiensis_WGS__PVNS01:0.27195202770449584,d__Bacteria_p__Firmicutes_c__Bacilli_o__Bacillales_f__Halobacillaceae_g__Thalassobacillus_s__Thalassobacillus_devorans_B_WGS__AWXW01:0.09240435641359496):0.013328085866699197[0.04629629629629628],(d__Bacteria_p__Firmicutes_c__Bacilli_o__Bacillales_f__Alkalibacillaceae_g__Salinibacillus_s__Salinibacillus_kushneri_WGS__FOHJ01:0.06124821625242328,(d__Bacteria_p__Firmicutes_c__Bacilli_o__Bacillales_f__Halobacillaceae_g__Pontibacillus_s__Pontibacillus_marinus_WGS__AULJ01:0.1912036179896225,(d__Bacteria_p__Firmicutes_c__Bacilli_o__Bacillales_f__Amphibacillaceae_g__Saliterribacillus_s__Saliterribacillus_persicus_WGS__QPJJ01:0.165665245971756,d__Bacteria_p__Firmicutes_c__Bacilli_o__Bacillales_f__Amphibacillaceae_g__Aquibacillus_s__Aquibacillus_sp005870085_WGS__SZNM01:0.0779609016220539):0.022846509852447492[0.35185185185185186]):0.027136304489108115[0.34259259259259256]):0.013565030014207743[0.38888888888888895]):0.02008170570914137[0.5481481481481482],(((d__Bacteria_p__Firmicutes_c__Bacilli_o__Bacillales_f__Alkalibacillaceae_g__Aquisalibacillus_s__Aquisalibacillus_elongatus_WGS__RKRF01:0.08546506775517339,d__Bacteria_p__Firmicutes_c__Bacilli_o__Bacillales_f__Alkalibacillaceae_g__B3227_s__B3227_sp002844535_WGS__PJNH01:0.11827636166905846):0.04391437776243217[0.8333333333333334],((d__Bacteria_p__Firmicutes_c__Bacilli_o__Bacillales_f__Halobacillaceae_g__Halobacillus_A_s__Halobacillus_A_sp900240285_WGS__OESS01:0.1367412734548205,d__Bacteria_p__Firmicutes_c__Bacilli_o__Bacillales_f__Halobacillaceae_g__Thalassobacillus_s__Thalassobacillus_devorans_B_WGS__AWXW01:0.0668686311891102):0.04090692718040861[0.7685185185185185],d__Bacteria_p__Firmicutes_c__Bacilli_o__Bacillales_f__Amphibacillaceae_g__Lentibacillus_s__Lentibacillus_halodurans_WGS__FOJW01:0.08420063737099566):0.0353853033659334[0.8657407407407407]):0.03632787865700136[0.8148148148148149],(d__Bacteria_p__Firmicutes_c__Bacilli_o__Bacillales_f__Amphibacillaceae_g__Virgibacillus_D_s__Virgibacillus_D_siamensis_WGS__FUIH01:0.08665563054337107,d__Bacteria_p__Firmicutes_c__Bacilli_o__Bacillales_f__Amphibacillaceae_g__Virgibacillus_C_s__Virgibacillus_C_subterraneus_WGS__FNKD01:0.07755261076231564):0.06871847849193813[0.9907407407407407]):0.02985043994756191[0.6929012345679013]):0.011322618414729087[0.8580246913580247]):0.02695351022088395[0.9202279202279202]):0.023792954174744703[0.9047619047619048],(d__Bacteria_p__Firmicutes_c__Bacilli_o__Bacillales_f__Bacillaceae_C_g__Bacillus_AH_s__Bacillus_AH_lentus_WGS__BCVC01:0.31376666777865175,d__Bacteria_p__Firmicutes_c__Bacilli_o__Bacillales_f__Alkalibacillaceae_g__Melghiribacillus_s__Melghiribacillus_thermohalophilus_WGS__SMAN01:0.08765350916543288):0.04897342321915666[0.15740740740740744]):0.023278853603436112[0.859375]):0.024895738792101288[0.9099326599326599],d__Bacteria_p__Firmicutes_c__Bacilli_o__Bacillales_f__Halobacillaceae_g__Pontibacillus_A_s__Pontibacillus_A_halophilus_WGS__AULI01:0.23971643659184474):0.02828462943273538[0.9335748792270532],(d__Bacteria_p__Firmicutes_c__Bacilli_o__Bacillales_f__Bacillaceae_J_g__Bacillus_B_s__Bacillus_B_oryziterrae_WGS__ANOK01:0.25639272493539395,(d__Bacteria_p__Firmicutes_c__Bacilli_o__Bacillales_f__UBA6769_g__Maribacillus_s__Maribacillus_taeanensis_WGS__QOCW01:0.022919967597557413,d__Bacteria_p__Firmicutes_c__Bacilli_o__Bacillales_f__UBA6769_g__Maribacillus_s__Maribacillus_taeanensis_WGS__QOCW01:0.02659072191020097):0.057600005934694325[0.9814814814814815]):0.0575215947030036[0.75]):0.048293191761821584[0.948005698005698],(d__Bacteria_p__Firmicutes_c__Bacilli_o__Bacillales_f__Bacillaceae_A_g__Bacillus_X_s__Bacillus_X_frigoritolerans_WGS__AXBR01:0.29718652358165404,(d__Bacteria_p__Firmicutes_c__Bacilli_o__Bacillales_f__Sporolactobacillaceae_g__Marseille-P3662_s__Marseille-P3662_sp900178005_WGS__FXBS01:0.10715358195021231,d__Bacteria_p__Firmicutes_c__Bacilli_o__Bacillales_f__Amphibacillaceae_g__Lentibacillus_A_s__Lentibacillus_A_sediminis_WGS__NIXK01:0.24566179798849383):0.10767892105537388[1]):0.045328930226477895[0.5694444444444444]):0.048391801085677914[0.960727969348659],d__Bacteria_p__Firmicutes_c__Bacilli_o__Bacillales_f__Sporolactobacillaceae_g__Tuberibacillus_s__Tuberibacillus_calidus_WGS__AUMM01:0.34879985780154554):0.04089746762580139[0.9608024691358025]):0.037516209936058344[0.8148148148148149]):0.044501518918327626[0.828493265993266],((d__Bacteria_p__Firmicutes_c__Desulfuribacillia_o__Desulfuribacillales_f__Desulfuribacillaceae_g__Desulfuribacillus_A_s__Desulfuribacillus_A_stibiiarsenatis_WGS__MJAT01:0.36946708640814735,(((d__Bacteria_p__Firmicutes_c__Bacilli_o__Paenibacillales_f__Paenibacillaceae_g__18JY21-1_s__18JY21-1_sp004344915_WGS__SKFG01:0.26471150540434407,d__Bacteria_p__Firmicutes_c__Bacilli_o__Paenibacillales_f__SCSIO-06110_g__SCSIO-06110_s__SCSIO-06110_sp004115085_WGS__QXJP01:0.27669181785785313):0.04923819971598637[0.25],(d__Bacteria_p__Firmicutes_c__Bacilli_o__Paenibacillales_f__Paenibacillaceae_g__Paenibacillus_L_s__Paenibacillus_L_senegalensis_WGS__CAES01:0.22184777355555388,(d__Bacteria_p__Firmicutes_c__Bacilli_o__Paenibacillales_f__Paenibacillaceae_g__UBA4045_s__UBA4045_sp002383695_WGS__DFZX01:0.19757283859882135,((((((d__Bacteria_p__Firmicutes_c__Bacilli_o__Paenibacillales_f__Paenibacillaceae_g__VKM-B-2647_s__VKM-B-2647_sp000829455_WGS__JXAK01:0.14686894458501443,(d__Bacteria_p__Firmicutes_c__Bacilli_o__Paenibacillales_f__Paenibacillaceae_g__Paenibacillus_E_s__Paenibacillus_E_alginolyticus_WGS__AUGY01:0.10328789456121486,(d__Bacteria_p__Firmicutes_c__Bacilli_o__Paenibacillales_f__Paenibacillaceae_g__GP183_s__GP183_sp900104695_WGS__FNSW01:0.11170361288670697,d__Bacteria_p__Firmicutes_c__Bacilli_o__Paenibacillales_f__Paenibacillaceae_g__MEC069_s__MEC069_sp004514475_WGS__MYFO01:0.09468384882005407):0.022069552995091526[0.5833333333333333]):0.026471092406190562[0.9490740740740741]):0.020116327874026438[0.7654320987654321],((d__Bacteria_p__Firmicutes_c__Bacilli_o__Paenibacillales_f__Paenibacillaceae_g__Paenibacillus_M_s__Paenibacillus_M_ginsengihumi_WGS__ARKW01:0.11298839151949407,d__Bacteria_p__Firmicutes_c__Bacilli_o__Paenibacillales_f__Paenibacillaceae_g__Paenibacillus_G_s__Paenibacillus_G_sp900101595_WGS__FMYY01:0.11083560845615748):0.016936876341723747[0.12037037037037035],(d__Bacteria_p__Firmicutes_c__Bacilli_o__Paenibacillales_f__Paenibacillaceae_g__N2SHLJ1_s__N2SHLJ1_sp004307995_WGS__SIRE01:0.10454205260572991,d__Bacteria_p__Firmicutes_c__Bacilli_o__Paenibacillales_f__Paenibacillaceae_g__Paenibacillus_F_s__Paenibacillus_F_sp000411255_WGS__AGEN01:0.1092666608800276):0.025227094693291374[0.2314814814814815]):0.016021742018587578[0.2592592592592592]):0.017145571513675163[0.5383597883597884],(d__Bacteria_p__Firmicutes_c__Bacilli_o__Paenibacillales_f__Paenibacillaceae_g__Paenibacillus_V_s__Paenibacillus_V_contaminans_WGS__QMFB01:0.12460418919960321,(d__Bacteria_p__Firmicutes_c__Bacilli_o__Paenibacillales_f__Paenibacillaceae_g__Paenibacillus_AB_s__Paenibacillus_AB_sp003217775_WGS__QJVJ01:0.1189776524126967,d__Bacteria_p__Firmicutes_c__Bacilli_o__Paenibacillales_f__Paenibacillaceae_g__Paenibacillus_AA_s__Paenibacillus_AA_koleovorans_WGS__BIMA01:0.08549805598519615):0.07875280137168224[0.9444444444444444]):0.02623213109688476[0.49537037037037035]):0.015063081400277635[0.4564814814814815],((d__Bacteria_p__Firmicutes_c__Bacilli_o__Paenibacillales_f__Paenibacillaceae_g__SYSU-K30003_s__SYSU-K30003_sp005765165_WGS__VCIW01:0.19236114409322186,((d__Bacteria_p__Firmicutes_c__Bacilli_o__Paenibacillales_f__Paenibacillaceae_g__Paenibacillus_J_s__Paenibacillus_J_wulumuqiensis_WGS__LAQP01:0.1677119983052211,((d__Bacteria_p__Firmicutes_c__Bacilli_o__Paenibacillales_f__Paenibacillaceae_g__Paenibacillus_U_s__Paenibacillus_U_sp003994465_WGS__RZNX01:0.1015309219981929,((d__Bacteria_p__Firmicutes_c__Bacilli_o__Paenibacillales_f__Paenibacillaceae_g__Paenibacillus_A_s__Paenibacillus_A_sanguinis_WGS__ARGO01:0.10987568566425583,d__Bacteria_p__Firmicutes_c__Bacilli_o__Paenibacillales_f__Paenibacillaceae_g__Paenibacillus_Q_s__Paenibacillus_Q_fonticola_WGS__ARMT01:0.10728594131204024):0.028304577011035763[0.17592592592592593],(((d__Bacteria_p__Firmicutes_c__Bacilli_o__Paenibacillales_f__Paenibacillaceae_g__Fontibacillus_B_s__Fontibacillus_B_phaseoli_WGS__QPJW01:0.06650030461958979,d__Bacteria_p__Firmicutes_c__Bacilli_o__Paenibacillales_f__Paenibacillaceae_g__Paenibacillus_P_s__Paenibacillus_P_antibioticophila_WGS__CBLK01:0.10845659189682096):0.0355995670798473[0.8333333333333334],d__Bacteria_p__Firmicutes_c__Bacilli_o__Paenibacillales_f__Paenibacillaceae_g__Fontibacillus_A_s__Fontibacillus_A_panacisegetis_WGS__FNBG01:0.07339599785453658):0.0142763416106961[0.5509259259259259],(d__Bacteria_p__Firmicutes_c__Bacilli_o__Paenibacillales_f__Paenibacillaceae_g__Paenibacillus_X_s__Paenibacillus_X_anaericanus_WGS__RZNY01:0.1043236734787852,d__Bacteria_p__Firmicutes_c__Bacilli_o__Paenibacillales_f__Paenibacillaceae_g__Paenibacillus_Y_s__Paenibacillus_Y_sp900069005_WGS__CTEK01:0.09369692414295992):0.028703214896935413[0.2129629629629629]):0.028371035190350894[0.6759259259259259]):0.02337445572689874[0.7854938271604939]):0.02935586424939186[0.8822751322751323],(d__Bacteria_p__Firmicutes_c__Bacilli_o__Paenibacillales_f__Paenibacillaceae_g__Paenibacillus_s__Paenibacillus_polymyxa_WGS__AIPP01:0.15688611539442493,d__Bacteria_p__Firmicutes_c__Bacilli_o__Paenibacillales_f__Paenibacillaceae_g__Saccharibacillus_s__Saccharibacillus_sacchari_WGS__JFBU01:0.1578076772294884):0.04403835532510938[0.25]):0.01703115081279586[0.8621399176954733]):0.029307479682467205[0.8629629629629629],(d__Bacteria_p__Firmicutes_c__Bacilli_o__Paenibacillales_f__Paenibacillaceae_g__Paenibacillus_B_s__Paenibacillus_B_taiwanensis_WGS__AULE01:0.22411586725056204,(d__Bacteria_p__Firmicutes_c__Bacilli_o__Paenibacillales_f__Paenibacillaceae_g__Paenibacillus_K_s__Paenibacillus_K_terrigena_WGS__ARGP01:0.1335787221315472,(d__Bacteria_p__Firmicutes_c__Bacilli_o__Paenibacillales_f__Paenibacillaceae_g__Cohnella_s__Cohnella_sp003208555_WGS__QKLR01:0.09132555278105617,(((d__Bacteria_p__Firmicutes_c__Bacilli_o__Paenibacillales_f__Paenibacillaceae_g__Paenibacillus_O_s__Paenibacillus_O_pasadenensis_WGS__AULW01:0.17843231902475507,d__Bacteria_p__Firmicutes_c__Bacilli_o__Paenibacillales_f__Paenibacillaceae_g__Paenibacillus_Z_s__Paenibacillus_Z_sp900110075_WGS__FOCJ01:0.07169798511584961):0.04611660906450773[0.6666666666666667],d__Bacteria_p__Firmicutes_c__Bacilli_o__Paenibacillales_f__Paenibacillaceae_g__Paenibacillus_I_s__Paenibacillus_I_sp003233845_WGS__QKRB01:0.07833935326904401):0.02130452568815465[0.5925925925925926],d__Bacteria_p__Firmicutes_c__Bacilli_o__Paenibacillales_f__Paenibacillaceae_g__Paenibacillus_D_s__Paenibacillus_D_pinihumi_WGS__AULX01:0.08340120031048584):0.024680189165500393[0.7685185185185185]):0.02618132593961514[0.9583333333333334]):0.028680063739737596[0.9037037037037037]):0.017109949391690707[0.8179012345679012]):0.019132470360245447[0.8888888888888888]):0.016271250012902624[0.8719135802469136],d__Bacteria_p__Firmicutes_c__Bacilli_o__Paenibacillales_f__Paenibacillaceae_g__R196_s__R196_sp004764705_WGS__SHLX01:0.14574724017093946):0.016164391121638505[0.8313840155945419]):0.028655618917766457[0.9006172839506172],(d__Bacteria_p__Firmicutes_c__Bacilli_o__Paenibacillales_f__Paenibacillaceae_g__Gorillibacterium_s__Gorillibacterium_massiliense_WGS__CBQR02:0.17584564994592355,d__Bacteria_p__Firmicutes_c__Bacilli_o__Paenibacillales_f__Paenibacillaceae_g__YN15_s__YN15_sp003285005_WGS__QMFA01:0.11584853655564722):0.03276371813767061[0.2407407407407407]):0.014878515398426688[0.9366319444444444],(d__Bacteria_p__Firmicutes_c__Bacilli_o__Paenibacillales_f__Reconcilibacillaceae_g__Reconcilibacillus_s__Reconcilibacillus_cellulovorans_WGS__MOXJ01:0.16448222120666825,d__Bacteria_p__Firmicutes_c__Bacilli_o__Paenibacillales_f__Reconcilibacillaceae_g__Paenibacillus_W_s__Paenibacillus_W_thermoaerophilus_WGS__VCQZ01:0.1235052226690636):0.10401861671579558[0.9537037037037037]):0.020511184594438205[0.9640522875816994]):0.03716841748585985[0.9738095238095238]):0.04060498844454094[0.9758230452674898]):0.09666602846638551[0.9848927875243665],((((d__Bacteria_p__Firmicutes_c__Bacilli_o__Thermoactinomycetales_f__Thermoactinomycetaceae_g__Thermoactinomyces_A_s__Thermoactinomyces_A_daqus_WGS__JPST01:0.16083208326607348,((d__Bacteria_p__Firmicutes_c__Bacilli_o__Thermoactinomycetales_f__Thermoactinomycetaceae_g__Thermoflavimicrobium_s__Thermoflavimicrobium_sp003313465_WGS__QJKK01:0.1791860891674116,d__Bacteria_p__Firmicutes_c__Bacilli_o__Thermoactinomycetales_f__Thermoactinomycetaceae_g__Lihuaxuella_s__Lihuaxuella_thermophila_WGS__FOCQ01:0.2047898420260943):0.04536674993748031[0.6018518518518519],(((d__Bacteria_p__Firmicutes_c__Bacilli_o__Thermoactinomycetales_f__Thermoactinomycetaceae_g__Seinonella_s__Seinonella_peptonophila_WGS__FQVL01:0.3711745584595148,d__Bacteria_p__Firmicutes_c__Bacilli_o__Thermoactinomycetales_f__Thermoactinomycetaceae_g__Baia_s__Baia_soyae_WGS__SLXV01:0.28602845023973106):0.08294995966647492[0.7962962962962963],d__Bacteria_p__Firmicutes_c__Bacilli_o__Thermoactinomycetales_f__Thermoactinomycetaceae_g__Hazenella_s__Hazenella_coriacea_WGS__SMAG01:0.24518065468975928):0.059542991876319354[0.8194444444444444],d__Bacteria_p__Firmicutes_c__Bacilli_o__Thermoactinomycetales_f__Thermoactinomycetaceae_g__Laceyella_s__Laceyella_sacchari_WGS__ASZU01:0.1710746698054715):0.03991258989735854[0.7283950617283951]):0.030102338639786595[0.7203703703703703]):0.021951088598045114[0.8564814814814815],d__Bacteria_p__Firmicutes_c__Bacilli_o__Thermoactinomycetales_f__Thermoactinomycetaceae_g__Thermoactinomyces_s__Thermoactinomyces_vulgaris_WGS__LSVF01:0.22228719821179882):0.07267383184755642[0.9616402116402116],(((d__Bacteria_p__Firmicutes_c__Bacilli_o__Thermoactinomycetales_f__Thermoactinomycetaceae_g__Desmospora_s__Desmospora_activa_WGS__PZZP01:0.39598495769165754,d__Bacteria_p__Firmicutes_c__Bacilli_o__Thermoactinomycetales_f__Thermoactinomycetaceae_g__Marininema_s__Marininema_mesophilum_WGS__FNNQ01:0.22001374215946667):0.11231348172287177[0.9074074074074074],(d__Bacteria_p__Firmicutes_c__Bacilli_o__Thermoactinomycetales_f__Thermoactinomycetaceae_g__Melghirimyces_s__Melghirimyces_algeriensis_WGS__FXTI01:0.13418328422574796,d__Bacteria_p__Firmicutes_c__Bacilli_o__Thermoactinomycetales_f__Thermoactinomycetaceae_g__Kroppenstedtia_s__Kroppenstedtia_eburnea_WGS__FTOD01:0.21151924901210628):0.0754283331172735[0.9074074074074074]):0.05744972677179699[0.6944444444444444],(d__Bacteria_p__Firmicutes_c__Bacilli_o__Thermoactinomycetales_f__Thermoactinomycetaceae_g__Paludifilum_s__Paludifilum_halophilum_WGS__NOWF01:0.2483193315704189,d__Bacteria_p__Firmicutes_c__Bacilli_o__Thermoactinomycetales_f__Thermoactinomycetaceae_g__Planifilum_s__Planifilum_fimeticola_WGS__PVNE01:0.17663627905016735):0.025897092213552724[0.2685185185185185]):0.05623544686575428[0.9611111111111111]):0.13166980479353835[0.9836182336182336],((d__Bacteria_p__Firmicutes_c__Alicyclobacillia_o__Alicyclobacillales_f__Alicyclobacillaceae_g__Alicyclobacillus_H_s__Alicyclobacillus_H_macrosporangiidus_WGS__FPBV01:0.5135508650245529,(d__Bacteria_p__Firmicutes_c__Bacilli_o__Thermoactinomycetales_f__Novibacillaceae_g__Numidum_s__Numidum_massiliense_WGS__CTDZ01:0.4043475119046514,(d__Bacteria_p__Firmicutes_c__Bacilli_o__Rubeoparvulales_f__Rubeoparvulaceae_g__Rubeoparvulum_s__Rubeoparvulum_massiliense_WGS__CVPE01:0.5217143640392923,d__Bacteria_p__Firmicutes_c__Bacilli_o__Caldalkalibacillales_f__Caldalkalibacillaceae_g__Bacillus_AT_s__Bacillus_AT_mannanilyticus_WGS__BAMO01:0.3372739556555896):0.05444421075203635[0.2129629629629629]):0.09370862878156457[0.43518518518518523]):0.008812785197016506[0.3148148148148149],((d__Bacteria_p__Firmicutes_c__Bacilli_o__Brevibacillales_f__Brevibacillaceae_g__Brevibacillus_B_s__Brevibacillus_B_laterosporus_WGS__DIED01:0.2857660483087273,(d__Bacteria_p__Firmicutes_c__Bacilli_o__Brevibacillales_f__Brevibacillaceae_g__Brevibacillus_s__Brevibacillus_borstelensis_WGS__APBN01:0.20306560647760027,((d__Bacteria_p__Firmicutes_c__Bacilli_o__Brevibacillales_f__Brevibacillaceae_g__Brevibacillus_C_s__Brevibacillus_C_massiliensis_WGS__CAGW01:0.23476429364080337,d__Bacteria_p__Firmicutes_c__Bacilli_o__Brevibacillales_f__Brevibacillaceae_g__CFH-S0501_s__CFH-S0501_sp004521915_WGS__SDKD01:0.16973025947912107):0.03758066405134173[0.41666666666666663],d__Bacteria_p__Firmicutes_c__Bacilli_o__Brevibacillales_f__Brevibacillaceae_g__Brevibacillus_D_s__Brevibacillus_D_fluminis_WGS__RHHQ01:0.17210378989087233):0.03399031359379059[0.5694444444444444]):0.029025269096154622[0.7777777777777778]):0.08819243260522514[0.9768518518518519],d__Bacteria_p__Firmicutes_c__Bacilli_o__Aneurinibacillales_f__RAOX-1_g__Ammoniphilus_s__Ammoniphilus_oxalaticus_WGS__MCHY01:0.37620257793265427):0.08103952509556776[0.8962962962962963]):0.04245218984366896[0.6553497942386832]):0.020891099424875017[0.6787439613526569]):0.03824877798320781[0.9021804062126643]):0.030680687941770788[0.8944738389182834],(((d__Bacteria_p__Firmicutes_G_c__UBA4882_o__UBA4882_f__UBA4882_g__UBA4882_s__UBA4882_sp002399265_WGS__DHCX01:0.4620241382819512,d__Bacteria_p__Firmicutes_c__Bacilli_o__Thermicanales_f__Thermicanaceae_g__Thermicanus_s__Thermicanus_aegyptius_WGS__AZNU01:0.38830998269126055):0.2022692673261396[0.40740740740740744],(((((((d__Bacteria_p__Firmicutes_c__Bacilli_o__Bacillales_f__Anoxybacillaceae_g__Thermolongibacillus_s__Thermolongibacillus_altinsuensis_WGS__SLUL01:0.10125687066362121,d__Bacteria_p__Firmicutes_c__Bacilli_o__Bacillales_f__Anoxybacillaceae_g__Anoxybacillus_s__Anoxybacillus_thermocopriae_WGS__AMCM01:0.1588709775413694):0.05306899010724856[0.9444444444444444],((d__Bacteria_p__Firmicutes_c__Bacilli_o__Bacillales_f__Anoxybacillaceae_g__Anoxybacillus_A_s__Anoxybacillus_A_tepidamans_WGS__JHVN01:0.09001244369114571,(d__Bacteria_p__Firmicutes_c__Bacilli_o__Bacillales_f__Anoxybacillaceae_g__Geobacillus_s__Geobacillus_thermoleovorans_WGS__AYSF01:0.09341657204483515,d__Bacteria_p__Firmicutes_c__Bacilli_o__Bacillales_f__Anoxybacillaceae_g__Parageobacillus_A_s__Parageobacillus_A_caldoxylosilyticus_WGS__AMRO01:0.031087497229652608):0.06112568246950431[1]):0.03141582949790052[0.8425925925925926],(d__Bacteria_p__Firmicutes_c__Bacilli_o__Bacillales_f__Anoxybacillaceae_g__Anoxybacillus_A_s__Anoxybacillus_A_tepidamans_WGS__JHVN01:0.17861614354368,d__Bacteria_p__Firmicutes_c__Bacilli_o__Bacillales_f__Anoxybacillaceae_g__Anoxybacillus_B_s__Anoxybacillus_B_vitaminiphilus_WGS__QLMH01:0.07044805656716484):0.022080100747396553[0.33333333333333337]):0.03244876778846141[0.8611111111111112]):0.0886323187439293[0.9907407407407407],(d__Bacteria_p__Firmicutes_c__Bacilli_o__Bacillales_f__Fictibacillaceae_g__Fictibacillus_A_s__Fictibacillus_A_gelatini_WGS__AUMP01:0.12484536565718389,(d__Bacteria_p__Firmicutes_c__Bacilli_o__Bacillales_f__Bacillaceae_C_g__Bacillus_AM_s__Bacillus_AM_fortis_WGS__QYTU02:0.09173328993152553,d__Bacteria_p__Firmicutes_c__Bacilli_o__Bacillales_f__Bacillaceae_C_g__Bacillus_AH_s__Bacillus_AH_lentus_WGS__BCVC01:0.13588709202191127):0.17137479378368897[1]):0.03703777083439523[0.6527777777777778]):0.030010873628194528[0.7798353909465021],(((((d__Bacteria_p__Firmicutes_c__Bacilli_o__Bacillales_f__Domibacillaceae_g__FJAT-46582_s__FJAT-46582_sp002797355_WGS__NJAY01:0.1980687500160351,(d__Bacteria_p__Firmicutes_c__Bacilli_o__Bacillales_f__Domibacillaceae_g__Domibacillus_s__Domibacillus_tundrae_WGS__LAJA01:0.10089871666485851,d__Bacteria_p__Firmicutes_c__Bacilli_o__Bacillales_f__Planococcaceae_g__Sporosarcina_s__Sporosarcina_sp002743375_WGS__PDZC01:0.22619014232637744):0.08520738871413867[0.9814814814814815]):0.050230130021645863[0.6898148148148149],(d__Bacteria_p__Firmicutes_c__Bacilli_o__Bacillales_f__Domibacillaceae_g__Quasibacillus_s__Quasibacillus_thermotolerans_WGS__JWIQ02:0.08969012004757047,d__Bacteria_p__Firmicutes_c__Bacilli_o__Bacillales_f__Domibacillaceae_g__Bacillus_N_s__Bacillus_N_badius_WGS__LWDO01:0.10254092017177036):0.05222256374507739[0.7037037037037037]):0.08239423561245213[0.9768518518518519],(((d__Bacteria_p__Firmicutes_c__Bacilli_o__Bacillales_f__Bacillaceae_A_g__VATK01_s__VATK01_sp006546985_WGS__VATK01:0.122820107801802,d__Bacteria_p__Firmicutes_c__Bacilli_o__Bacillales_f__Bacillaceae_L_g__Bacillus_AX_s__Bacillus_AX_salsus_WGS__FNJU01:0.16061421551698876):0.031624044703593056[0.4814814814814815],((d__Bacteria_p__Firmicutes_c__Bacilli_o__Bacillales_f__Bacillaceae_A_g__MUM-13_s__MUM-13_sp900112495_WGS__FOMA01:0.17172458944059335,(d__Bacteria_p__Firmicutes_c__Bacilli_o__Bacillales_f__Bacillaceae_A_g__Bacillus_BO_s__Bacillus_BO_sp003429105_WGS__QVTD01:0.08588237300065009,d__Bacteria_p__Firmicutes_c__Bacilli_o__Bacillales_f__Bacillaceae_A_g__Bacillus_Z_s__Bacillus_Z_methanolicus_WGS__AFEU01:0.05846278709801106):0.020466811665059988[0.5092592592592593]):0.06632334286412012[1],d__Bacteria_p__Firmicutes_c__Bacilli_o__Bacillales_f__Bacillaceae_A_g__M6-12_s__M6-12_sp003429095_WGS__QVTE01:0.118826821484149):0.03292400180985536[0.7777777777777778]):0.027170721711382302[0.6074074074074074],((d__Bacteria_p__Firmicutes_c__Bacilli_o__Bacillales_f__Bacillaceae_A_g__Bacillus_X_s__Bacillus_X_frigoritolerans_WGS__AXBR01:0.17736374321942333,(d__Bacteria_p__Firmicutes_c__Bacilli_o__Bacillales_f__Bacillaceae_G_g__Bacillus_AW_s__Bacillus_AW_sp002577195_WGS__NULG01:0.32227392501980484,d__Bacteria_p__Firmicutes_c__Bacilli_o__Bacillales_f__Bacillaceae_A_g__Bacillus_BJ_s__Bacillus_BJ_canaveralius_WGS__PGVC01:0.12397527266053308):0.05628643481686867[0.2129629629629629]):0.044403748702054935[0.3194444444444444],(d__Bacteria_p__Firmicutes_c__Bacilli_o__Bacillales_f__Bacillaceae_A_g__Bacillus_AZ_s__Bacillus_AZ_foraminis_WGS__SLVV01:0.11971966401332919,d__Bacteria_p__Firmicutes_c__Bacilli_o__Bacillales_f__Bacillaceae_A_g__Bacillus_AC_s__Bacillus_AC_nealsonii_WGS__PISE01:0.17401693592798437):0.04759973327520606[0.2407407407407407]):0.019168411301164822[0.38657407407407407]):0.02954384861279699[0.7240740740740741]):0.027600778923425443[0.8555555555555556],(((d__Bacteria_p__Firmicutes_c__Bacilli_o__Bacillales_f__Aeribacillaceae_g__Aeribacillus_s__Aeribacillus_pallidus_WGS__QEVY01:0.2220977506387129,(d__Bacteria_p__Firmicutes_c__Bacilli_o__Bacillales_f__DSM-28697_g__Aureibacillus_s__Aureibacillus_halotolerans_WGS__SNYJ01:0.33635881064490736,(((((d__Bacteria_p__Firmicutes_c__Bacilli_o__Bacillales_f__Bacillaceae_A_g__URHB0009_s__URHB0009_sp000426085_WGS__AUER01:0.08706337662982505,(d__Bacteria_p__Firmicutes_c__Bacilli_o__Bacillales_f__Bacillaceae_A_g__Bacillus_V_s__Bacillus_V_kyonggiensis_WGS__SWBM01:0.11624670930299379,(d__Bacteria_p__Firmicutes_c__Bacilli_o__Paenibacillales_f__Paenibacillaceae_g__18JY21-1_s__18JY21-1_sp004344915_WGS__SKFG01:0.15799475118500378,d__Bacteria_p__Firmicutes_c__Bacilli_o__Bacillales_f__Bacillaceae_A_g__Bacillus_W_s__Bacillus_W_sp001048695_WGS__CVRB01:0.08585230514851584):0.016672003171190566[0.34259259259259256]):0.024980876769589058[0.6296296296296297]):0.018507098900700885[0.6296296296296295],d__Bacteria_p__Firmicutes_c__Bacilli_o__Bacillales_f__Jeotgalibacillaceae_g__Jeotgalibacillus_s__Jeotgalibacillus_sp004358665_WGS__SMZR01:0.09310848798959281):0.02446351543642337[0.7916666666666666],(d__Bacteria_p__Firmicutes_c__Bacilli_o__Bacillales_f__Bacillaceae_I_g__Bacillus_G_s__Bacillus_G_sp001293645_WGS__LBMD01:0.10643173483230374,d__Bacteria_p__Firmicutes_c__Bacilli_o__Bacillales_f__Bacillaceae_A_g__Bacillus_AB_s__Bacillus_AB_infantis_WGS__SEHK01:0.22865116689633516):0.035548754638558444[0.33333333333333337]):0.02897823576843816[0.7716049382716049],(d__Bacteria_p__Firmicutes_c__Bacilli_o__Bacillales_f__Bacillaceae_A_g__Bacillus_AI_s__Bacillus_AI_kribbensis_WGS__AUMQ01:0.10437476316451567,d__Bacteria_p__Firmicutes_c__Bacilli_o__Bacillales_f__Bacillaceae_A_g__FJAT-27916_s__FJAT-27916_sp001183965_WGS__LFZV01:0.14159135827701627):0.022427787226026227[0.5185185185185186]):0.02484225340597324[0.9108796296296297],d__Bacteria_p__Firmicutes_c__Bacilli_o__Bacillales_f__Bacillaceae_A_g__Bacillus_AD_s__Bacillus_AD_massilioanorexius_WGS__CAPG01:0.14121714899618307):0.08712198789563219[0.9979423868312757]):0.04610399059388803[0.9527777777777777]):0.054773854099035894[0.9107744107744108],(d__Bacteria_p__Firmicutes_c__Bacilli_o__Bacillales_f__Bacillaceae_g__Bacillus_s__Bacillus_subtilis_WGS__CYHJ01:0.25206543995764796,(d__Bacteria_p__Firmicutes_c__Bacilli_o__Bacillales_f__Bacillaceae_A_g__Bacillus_BE_s__Bacillus_BE_massilionigeriensis_WGS__FPDX01:0.1985607741380401,((d__Bacteria_p__Firmicutes_c__Bacilli_o__Bacillales_f__Planococcaceae_g__Kurthia_s__Kurthia_zopfii_WGS__QFVS01:0.24957461894776023,((d__Bacteria_p__Firmicutes_c__Bacilli_o__Bacillales_f__Planococcaceae_g__Lysinibacillus_B_s__Lysinibacillus_B_odysseyi_WGS__JPVP01:0.18251977563018687,d__Bacteria_p__Firmicutes_c__Bacilli_o__Bacillales_f__Planococcaceae_g__Ureibacillus_s__Ureibacillus_sinduriensis_WGS__JPVO01:0.1227451518968011):0.07403214093209698[0.9074074074074074],(d__Bacteria_p__Firmicutes_c__Bacilli_o__Bacillales_f__Bacillaceae_g__Bacillus_P_s__Bacillus_P_sp001838545_WGS__SMZY01:0.14929709515808742,d__Bacteria_p__Firmicutes_c__Bacilli_o__Bacillales_f__Planococcaceae_g__Lysinibacillus_s__Lysinibacillus_fusiformis_WGS__DFOG01:0.17176269054926196):0.034759584057087414[0.19444444444444442]):0.0329320118744218[0.7160493827160495]):0.02076681108629385[0.724537037037037],(d__Bacteria_p__Firmicutes_c__Bacilli_o__Bacillales_f__Bacillaceae_g__SJS_s__SJS_sp000732485_WGS__JAQV02:0.2586030306228977,d__Bacteria_p__Firmicutes_c__Bacilli_o__Bacillales_f__Bacillaceae_B_g__Bacillus_F_s__Bacillus_F_sp005938125_WGS__VCQN01:0.1421242920600716):0.04703788413761683[0.31481481481481477]):0.02351349763146179[0.7870370370370371]):0.017958680185931355[0.9047619047619048]):0.04523966411705338[0.9247685185185185]):0.014645791904306297[0.6421296296296296],((d__Bacteria_p__Firmicutes_c__Bacilli_o__Bacillales_f__Massilibacteriaceae_g__Massilibacterium_s__Massilibacterium_senegalense_WGS__CTRN01:0.19978033790845903,d__Bacteria_p__Firmicutes_c__Bacilli_o__Bacillales_f__Bacillaceae_g__Bacillus_AY_s__Bacillus_AY_litoralis_A_WGS__LWSG01:0.13972718582137414):0.0825566088165459[0.5462962962962963],(d__Bacteria_p__Firmicutes_c__Bacilli_o__Bacillales_f__DSM25281_g__Falsibacillus_s__Falsibacillus_sp003668575_WGS__RCVZ01:0.22034871489830773,(d__Bacteria_p__Firmicutes_c__Bacilli_o__Bacillales_f__Fictibacillaceae_g__Fictibacillus_B_s__Fictibacillus_B_phosphorivorans_B_WGS__LRFC01:0.15463929672788324,d__Bacteria_p__Firmicutes_c__Bacilli_o__Bacillales_f__Fictibacillaceae_g__Fictibacillus_C_s__Fictibacillus_C_enclensis_WGS__LNQN01:0.18308669329744248):0.047663726427501614[0.5277777777777778]):0.03234183268179117[0.662037037037037]):0.02094634546424661[0.3935185185185185]):0.018193131273272843[0.5985185185185186]):0.031984889033513236[0.684959349593496],((d__Bacteria_p__Firmicutes_c__Bacilli_o__Bacillales_f__Bacillaceae_H_g__Bacillus_AG_s__Bacillus_AG_koreensis_WGS__LILC01:0.11487966390096237,(d__Bacteria_p__Firmicutes_c__Bacilli_o__Bacillales_f__Bacillaceae_H_g__Bacillus_C_s__Bacillus_C_flexus_WGS__LWBK01:0.14686723516494055,d__Bacteria_p__Firmicutes_c__Bacilli_o__Bacillales_f__Bacillaceae_H_g__QFRU01_s__QFRU01_sp003184905_WGS__QFRU01:0.10939913480776357):0.04114654270056865[0.7222222222222222]):0.03206540667188675[0.8287037037037037],((d__Bacteria_p__Firmicutes_c__Bacilli_o__Bacillales_f__Bacillaceae_G_g__Bacillus_AF_s__Bacillus_AF_sp003852715_WGS__RIAV01:0.1994771202781177,d__Bacteria_p__Firmicutes_c__Bacilli_o__Bacillales_f__Bacillaceae_G_g__Bacillus_A_s__Bacillus_A_wiedmannii_WGS__NUYH01:0.12577712996379342):0.05784322235074547[0.4444444444444444],(d__Bacteria_p__Firmicutes_c__Bacilli_o__Bacillales_f__Bacillaceae_H_g__Bacillus_I_s__Bacillus_I_filamentosus_WGS__MWSI01:0.18134516743450702,((d__Bacteria_p__Firmicutes_c__Bacilli_o__Thermoactinomycetales_f__Thermoactinomycetaceae_g__Paludifilum_s__Paludifilum_halophilum_WGS__NOWF01:0.167150944509922,(d__Bacteria_p__Firmicutes_c__Bacilli_o__Thermoactinomycetales_f__Thermoactinomycetaceae_g__Kroppenstedtia_s__Kroppenstedtia_eburnea_WGS__FTOD01:0.3047880128385628,d__Bacteria_p__Firmicutes_c__Bacilli_o__Thermoactinomycetales_f__Thermoactinomycetaceae_g__Melghirimyces_s__Melghirimyces_algeriensis_WGS__FXTI01:0.12774625707251802):0.05796177263961331[0.6296296296296297]):0.023433752220477753[0.6481481481481481],(d__Bacteria_p__Firmicutes_c__Bacilli_o__Thermoactinomycetales_f__Thermoactinomycetaceae_g__Desmospora_s__Desmospora_activa_WGS__PZZP01:0.23007645808435265,d__Bacteria_p__Firmicutes_c__Bacilli_o__Thermoactinomycetales_f__Thermoactinomycetaceae_g__Marininema_s__Marininema_mesophilum_WGS__FNNQ01:0.16028009833064238):0.0482678330331043[0.6481481481481481]):0.08352577064294128[0.8912037037037037]):0.02166766288838063[0.7259259259259259]):0.018902197455361005[0.5224867724867726]):0.03617435473255116[0.4638888888888889]):0.017906255326649537[0.6857193732193733]):0.020831611029352125[0.7508960573476703],((d__Bacteria_p__Firmicutes_c__Bacilli_o__Bacillales_f__Marinococcaceae_g__Salsuginibacillus_s__Salsuginibacillus_kocurii_WGS__ARIV01:0.21240381310344494,((d__Bacteria_p__Firmicutes_c__Bacilli_o__Bacillales_f__Marinococcaceae_g__Natribacillus_s__Natribacillus_halophilus_WGS__FNEN01:0.4168716563731733,d__Bacteria_p__Firmicutes_c__Bacilli_o__Bacillales_f__Marinococcaceae_g__Marinococcus_s__Marinococcus_luteus_WGS__FNNC01:0.14531566358203207):0.059456003319290456[0.2407407407407407],(((d__Bacteria_p__Firmicutes_c__Bacilli_o__Bacillales_f__Marinococcaceae_g__C254_s__C254_sp002797315_WGS__NJAV01:0.11216273676675922,d__Bacteria_p__Firmicutes_c__Bacilli_o__Bacillales_f__Marinococcaceae_g__Alteribacillus_A_s__Alteribacillus_A_iranensis_WGS__FONT01:0.19589955040571724):0.055975071779537616[0.6944444444444444],d__Bacteria_p__Firmicutes_c__Bacilli_o__Bacillales_f__Marinococcaceae_g__Sinobaca_s__Sinobaca_qinghaiensis_WGS__RAPK01:0.1367408921900722):0.029952019449356774[0.5509259259259259],(d__Bacteria_p__Firmicutes_c__Bacilli_o__Bacillales_f__Marinococcaceae_g__Alteribacillus_s__Alteribacillus_bidgolensis_WGS__NISM01:0.12662659598105644,(d__Bacteria_p__Firmicutes_c__Bacilli_o__Bacillales_f__Marinococcaceae_g__Bacillus_AP_s__Bacillus_AP_aidingensis_WGS__AUCI01:0.06438763398695468,d__Bacteria_p__Firmicutes_c__Bacilli_o__Bacillales_f__Marinococcaceae_g__Salibacterium_s__Salibacterium_qingdaonense_WGS__FOTY01:0.04364430290413724):0.09092098030415352[1]):0.06240909249517396[0.8935185185185185]):0.02972095536109908[0.6981481481481482]):0.006397548223261929[0.7910052910052909]):0.09478540983004222[0.9016203703703703],((((d__Bacteria_p__Firmicutes_c__Bacilli_o__Bacillales_f__Bacillaceae_D_g__45385_s__45385_sp002156385_WGS__MVJM01:0.10370783549171518,(d__Bacteria_p__Firmicutes_c__Bacilli_o__Bacillales_f__Bacillaceae_D_g__Bacillus_K_s__Bacillus_K_trypoxylicola_WGS__LTAO01:0.15404970064824167,((d__Bacteria_p__Firmicutes_c__Bacilli_o__Bacillales_f__Bacillaceae_D_g__Bacillus_H_s__Bacillus_H_rhizosphaerae_WGS__NFZO01:0.1325857157100768,d__Bacteria_p__Firmicutes_c__Bacilli_o__Bacillales_f__Marinococcaceae_g__Geomicrobium_s__Geomicrobium_sp000698125_WGS__BAXA01:0.2067249465897892):0.14386147700106341[0.9537037037037037],d__Bacteria_p__Firmicutes_c__Bacilli_o__Bacillales_f__Bacillaceae_D_g__VLXZ01_s__VLXZ01_sp007293315_WGS__VLXZ01:0.20688402176285467):0.04111441825161551[0.5648148148148149]):0.04008834756797345[0.47530864197530864]):0.03335880566450522[0.525462962962963],d__Bacteria_p__Firmicutes_c__Bacilli_o__Bacillales_f__Bacillaceae_D_g__Bacillus_S_s__Bacillus_S_pseudofirmus_WGS__MSLQ01:0.1129371401073522):0.03769989273266358[0.6055555555555555],(d__Bacteria_p__Firmicutes_c__Bacilli_o__Bacillales_f__Anaerobacillaceae_g__Anaerobacillus_s__Anaerobacillus_sp004116265_WGS__QOUX01:0.13831709981806853,(d__Bacteria_p__Firmicutes_c__Bacilli_o__Bacillales_f__Bacillaceae_F_g__FJAT-45350_s__FJAT-45350_sp002335805_WGS__NISU01:0.1412402065627829,d__Bacteria_p__Firmicutes_c__Bacilli_o__Bacillales_f__Bacillaceae_F_g__Bacillus_AO_s__Bacillus_AO_bogoriensis_WGS__JHYI01:0.12187868387701724):0.026997073095206384[0.4537037037037037]):0.023137111945216504[0.6157407407407407]):0.026330476817595025[0.6979166666666667],(d__Bacteria_p__Firmicutes_c__Bacilli_o__Bacillales_f__Bacillaceae_F_g__Bacillus_BH_s__Bacillus_BH_alkalinitrilicus_WGS__MSLR01:0.13487286548732652,((d__Bacteria_p__Firmicutes_c__Bacilli_o__Caldalkalibacillales_f__Caldalkalibacillaceae_g__Bacillus_AT_s__Bacillus_AT_mannanilyticus_WGS__BAMO01:0.10944597105507577,(d__Bacteria_p__Firmicutes_c__Bacilli_o__Caldalkalibacillales_f__Caldalkalibacillaceae_g__Caldalkalibacillus_s__Caldalkalibacillus_thermarum_WGS__AFCE01:0.21720393005031663,((d__Bacteria_p__Firmicutes_c__Bacilli_o__Aneurinibacillales_f__RAOX-1_g__Ammoniphilus_s__Ammoniphilus_oxalaticus_WGS__MCHY01:0.10901777728734485,d__Bacteria_p__Firmicutes_c__Bacilli_o__Brevibacillales_f__Brevibacillaceae_g__Brevibacillus_C_s__Brevibacillus_C_massiliensis_WGS__CAGW01:0.25135517439175453):0.061057253618875325[0.3055555555555556],(d__Bacteria_p__Firmicutes_c__Bacilli_o__Aneurinibacillales_f__Aneurinibacillaceae_g__Aneurinibacillus_s__Aneurinibacillus_migulanus_WGS__LIXL01:0.26687424251895936,(d__Bacteria_p__Firmicutes_c__Bacilli_o__Aneurinibacillales_f__Aneurinibacillaceae_g__Aneurinibacillus_B_s__Aneurinibacillus_B_terranovensis_WGS__AUMJ01:0.13532417993674123,(d__Bacteria_p__Firmicutes_c__Bacilli_o__Brevibacillales_f__Brevibacillaceae_g__CFH-S0501_s__CFH-S0501_sp004521915_WGS__SDKD01:0.25134064753507146,d__Bacteria_p__Firmicutes_c__Bacilli_o__Bacillales_F_f__Bacillaceae_M_g__Bacillus_BB_s__Bacillus_BB_thermozeamaize_WGS__LZRT01:0.13797335636882083):0.04748092148441809[0.2685185185185185]):0.014608865690172565[0.2129629629629629]):0.02178651073824825[0.3950617283950617]):0.030232916175876878[0.5574074074074075]):0.03314675059403864[0.646604938271605]):0.025520034579704948[0.6335978835978836],d__Bacteria_p__Firmicutes_c__Bacilli_o__Aneurinibacillales_f__Aneurinibacillaceae_g__Aneurinibacillus_s__Aneurinibacillus_migulanus_WGS__LIXL01:0.17191126201810356):0.014304971037286228[0.6550925925925926]):0.03191233806585314[0.6666666666666667]):0.02914414679572392[0.6748971193415638]):0.027074244896300604[0.553840877914952]):0.017932145093257346[0.7269547325102881],((d__Bacteria_p__Firmicutes_c__Bacilli_o__Bacillales_f__Salisediminibacteriaceae_g__FJAT-44876_s__FJAT-44876_sp002335745_WGS__NIST01:0.17199016755124055,d__Bacteria_p__Firmicutes_c__Bacilli_o__Bacillales_f__Salisediminibacteriaceae_g__Salipaludibacillus_s__Salipaludibacillus_keqinensis_WGS__PDOD01:0.1353683617840814):0.11063737340981739[0.9814814814814815],d__Bacteria_p__Firmicutes_c__Bacilli_o__Bacillales_f__UBA6769_g__Pueribacillus_s__Pueribacillus_theae_WGS__QCZG01:0.2897322176935945):0.03276103483814238[0.5046296296296297]):0.014575510717664423[0.7477100756670649],(((((d__Bacteria_p__Firmicutes_c__Bacilli_o__Bacillales_f__Bacillaceae_F_g__Bacillus_BH_s__Bacillus_BH_alkalinitrilicus_WGS__MSLR01:0.1647709892118386,(d__Bacteria_p__Firmicutes_c__Bacilli_o__Bacillales_f__Amphibacillaceae_g__Paucisalibacillus_s__Paucisalibacillus_sp000577245_WGS__CBYO01:0.29594245431830085,d__Bacteria_p__Firmicutes_c__Bacilli_o__Bacillales_f__Bacillaceae_g__Bacillus_AY_s__Bacillus_AY_litoralis_A_WGS__LWSG01:0.12689442412891697):0.05725497656424591[0.5555555555555556]):0.04570808700169831[0.7916666666666666],d__Bacteria_p__Firmicutes_c__Bacilli_o__Bacillales_f__Bacillaceae_D_g__45385_s__45385_sp002156385_WGS__MVJM01:0.21586525888885102):0.12758071849226896[0.9938271604938271],(d__Bacteria_p__Firmicutes_c__Bacilli_o__Bacillales_f__Anaerobacillaceae_A_g__HB172195_s__HB172195_sp005747095_WGS__SWLG01:0.2425815562691027,d__Bacteria_p__Firmicutes_c__Bacilli_o__Bacillales_f__Bacillaceae_N_g__Bacillus_AV_s__Bacillus_AV_solimangrovi_WGS__MJEH01:0.276030726979977):0.028913732749259728[0.15740740740740744]):0.04094484089110128[0.7074074074074074],(((d__Bacteria_p__Firmicutes_c__Bacilli_o__Bacillales_f__Halobacillaceae_g__Halobacillus_A_s__Halobacillus_A_sp900240285_WGS__OESS01:0.29721558126830483,(d__Bacteria_p__Firmicutes_c__Bacilli_o__Bacillales_f__Halobacillaceae_g__Thalassobacillus_s__Thalassobacillus_devorans_B_WGS__AWXW01:0.2016395062957978,(d__Bacteria_p__Firmicutes_c__Bacilli_o__Bacillales_f__Sporolactobacillaceae_g__Terrilactibacillus_s__Terrilactibacillus_laevilacticus_WGS__VDCY01:0.13830811296248496,d__Bacteria_p__Firmicutes_c__Bacilli_o__Bacillales_f__Bacillaceae_C_g__Bacillus_AE_s__Bacillus_AE_acidicola_WGS__LWJG01:0.19984706506373098):0.07826843030365623[0.9907407407407407]):0.040119286909909437[0.9027777777777778]):0.06578098098174366[0.9567901234567902],(d__Bacteria_p__Firmicutes_c__Bacilli_o__Bacillales_f__Bacillaceae_g__Bacillus_s__Bacillus_subtilis_WGS__CYHJ01:0.2867561769636578,d__Bacteria_p__Firmicutes_c__Bacilli_o__Bacillales_f__Anaerobacillaceae_A_g__HB172195_s__HB172195_sp005747095_WGS__SWLG01:0.25085170786305655):0.06430364284357558[0.40740740740740744]):0.013901184096866508[0.6370370370370371],((d__Bacteria_p__Firmicutes_c__Bacilli_o__Bacillales_f__Bacillaceae_L_g__Bacillus_Q_s__Bacillus_Q_timonensis_A_WGS__SLUB01:0.1690459649962299,d__Bacteria_p__Firmicutes_c__Bacilli_o__Bacillales_f__Bacillaceae_L_g__Bacillus_AX_s__Bacillus_AX_salsus_WGS__FNJU01:0.22154228666704168):0.0709612499073035[0.7592592592592593],(((d__Bacteria_p__Firmicutes_c__Bacilli_o__Bacillales_f__Bacillaceae_A_g__Bacillus_BJ_s__Bacillus_BJ_canaveralius_WGS__PGVC01:0.18621321330114002,(d__Bacteria_p__Firmicutes_c__Bacilli_o__Bacillales_f__Bacillaceae_A_g__Bacillus_D_s__Bacillus_D_sp000613125_WGS__CCBA01:0.3157260906906609,d__Bacteria_p__Firmicutes_c__Bacilli_o__Bacillales_f__Bacillaceae_A_g__URHB0009_s__URHB0009_sp000426085_WGS__AUER01:0.12484531455351582):0.04399973413933544[0.6203703703703703]):0.05836166056392196[0.9166666666666666],(d__Bacteria_p__Firmicutes_c__Bacilli_o__Bacillales_f__Alkalibacillaceae_g__Tenuibacillus_s__Tenuibacillus_multivorans_WGS__FNIG01:0.20205760712790904,(d__Bacteria_p__Firmicutes_c__Bacilli_o__Bacillales_f__Amphibacillaceae_g__Oceanobacillus_A_s__Oceanobacillus_A_limi_WGS__FOHE01:0.14757200852142435,d__Bacteria_p__Firmicutes_c__Bacilli_o__Bacillales_f__Amphibacillaceae_g__Sediminibacillus_s__Sediminibacillus_albus_WGS__FNFL01:0.17987866575586767):0.04828640473730454[0.7407407407407407]):0.11720581620456717[0.9953703703703703]):0.07683431490520592[0.9611111111111111],(d__Bacteria_p__Firmicutes_c__Bacilli_o__Bacillales_f__Domibacillaceae_g__Bacillus_N_s__Bacillus_N_badius_WGS__LWDO01:0.23250766200367196,(d__Bacteria_p__Firmicutes_c__Bacilli_o__Bacillales_f__Bacillaceae_A_g__Bacillus_AZ_s__Bacillus_AZ_foraminis_WGS__SLVV01:0.18433230740386877,d__Bacteria_p__Firmicutes_c__Bacilli_o__Bacillales_f__Bacillaceae_A_g__Bacillus_BE_s__Bacillus_BE_massilionigeriensis_WGS__FPDX01:0.17300243142216132):0.04597953535380384[0.6203703703703703]):0.056089266928085586[0.7916666666666666]):0.031108751139680372[0.8449074074074074]):0.06102854438753712[0.8935185185185185]):0.03708469351618094[0.734375]):0.013938885308858716[0.6001683501683501],((d__Bacteria_p__Firmicutes_c__Bacilli_o__Bacillales_f__Sporolactobacillaceae_g__Scopulibacillus_s__Scopulibacillus_darangshiensis_WGS__SLXK01:0.16805966389062435,d__Bacteria_p__Firmicutes_c__Bacilli_o__Bacillales_f__Sporolactobacillaceae_g__Sporolactobacillus_s__Sporolactobacillus_inulinus_WGS__AFVQ02:0.27659975756621363):0.1314101378972197[0.9722222222222222],(((d__Bacteria_p__Firmicutes_c__Bacilli_o__Bacillales_f__Alkalibacillaceae_g__Aquisalibacillus_s__Aquisalibacillus_elongatus_WGS__RKRF01:0.40819788543080715,d__Bacteria_p__Firmicutes_c__Bacilli_o__Bacillales_f__Bacillaceae_C_g__Bacillus_AE_s__Bacillus_AE_acidicola_WGS__LWJG01:0.3272776392900457):0.10233276617747603[0.75],d__Bacteria_p__Firmicutes_c__Bacilli_o__Bacillales_f__Sporolactobacillaceae_g__Scopulibacillus_s__Scopulibacillus_darangshiensis_WGS__SLXK01:0.356552587478722):0.09881604353486814[0.9583333333333334],d__Bacteria_p__Firmicutes_c__Bacilli_o__Bacillales_f__Fictibacillaceae_g__Fictibacillus_s__Fictibacillus_aquaticus_WGS__NOII01:0.5174452217244102):0.06722770132422891[0.6635802469135803]):0.06144713861662815[0.4666666666666667]):0.01337504708467003[0.531415343915344]):0.08081722793577009[0.9829234972677595]):0.05414178414038696[0.9743130227001194],((d__Bacteria_p__Firmicutes_c__Alicyclobacillia_o__Alicyclobacillales_f__Acidibacillaceae_g__Acidibacillus_s__Acidibacillus_ferrooxidans_B_WGS__LPVJ01:0.267502864179195,(((d__Bacteria_p__Firmicutes_c__Alicyclobacillia_o__Alicyclobacillales_f__Alicyclobacillaceae_g__Alicyclobacillus_I_s__Alicyclobacillus_I_montanus_WGS__FRAF01:0.2365512588471236,d__Bacteria_p__Firmicutes_c__Alicyclobacillia_o__Alicyclobacillales_f__Alicyclobacillaceae_g__QXHL01_s__QXHL01_sp003584005_WGS__QXHL01:0.3475072597496082):0.06595640735031268[0.4444444444444444],(d__Bacteria_p__Firmicutes_c__Alicyclobacillia_o__Alicyclobacillales_f__Alicyclobacillaceae_g__Alicyclobacillus_H_s__Alicyclobacillus_H_macrosporangiidus_WGS__FPBV01:0.13209176180052262,d__Bacteria_p__Firmicutes_c__Bacilli_o__Thermicanales_f__Thermicanaceae_g__Hydrogenibacillus_s__Hydrogenibacillus_schlegelii_WGS__PEBV01:0.21628108686677253):0.08887356944997576[0.9537037037037037]):0.03509121353988107[0.5833333333333333],((d__Bacteria_p__Firmicutes_c__Alicyclobacillia_o__Alicyclobacillales_f__Alicyclobacillaceae_g__Alicyclobacillus_B_s__Alicyclobacillus_B_ferrooxydans_WGS__LJCO01:0.16136724926919796,d__Bacteria_p__Firmicutes_c__Alicyclobacillia_o__Alicyclobacillales_f__Alicyclobacillaceae_g__Alicyclobacillus_G_s__Alicyclobacillus_G_kakegawensis_WGS__BCRP01:0.1348142796622999):0.05007208036988997[0.8888888888888888],(d__Bacteria_p__Firmicutes_c__Alicyclobacillia_o__Alicyclobacillales_f__Alicyclobacillaceae_g__Alicyclobacillus_A_s__Alicyclobacillus_A_pomorum_WGS__AXAR01:0.25169203063433765,(d__Bacteria_p__Firmicutes_c__Alicyclobacillia_o__Alicyclobacillales_f__Alicyclobacillaceae_g__Alicyclobacillus_B_s__Alicyclobacillus_B_ferrooxydans_WGS__LJCO01:0.17141616565859763,d__Bacteria_p__Firmicutes_c__Alicyclobacillia_o__Alicyclobacillales_f__Alicyclobacillaceae_g__Alicyclobacillus_A_s__Alicyclobacillus_A_pomorum_WGS__AXAR01:0.1353584022191252):0.05849350312331019[0.7592592592592593]):0.04138672645504832[0.5972222222222222]):0.03536246130832585[0.6550925925925926]):0.014659557389642834[0.8761574074074074]):0.0804335230162308[0.9814814814814815],d__Bacteria_p__Firmicutes_c__Alicyclobacillia_o__Tumebacillales_f__Effusibacillaceae_g__Effusibacillus_s__Effusibacillus_lacus_WGS__SLZX01:0.24700757696288128):0.03980378359032389[0.9490740740740741]):0.010863640846021708[0.9175582990397805]):0.03288078636951984[0.915643029964638]):0.050147891362117746[0.9487704918032787]):0.0586696783854436[0.943287037037037],(((d__Bacteria_p__Aquificota_c__Desulfurobacteriia_o__Desulfurobacteriales_f__Desulfurobacteriaceae_g__Desulfurobacterium_A_s__Desulfurobacterium_A_sp000421485_WGS__ATXC01:0.18496995811473402,(d__Bacteria_p__Aquificota_c__Desulfurobacteriia_o__Desulfurobacteriales_f__Desulfurobacteriaceae_g__Balnearium_s__Balnearium_lithotrophicum_WGS__FXTM01:0.056740329877000645,d__Bacteria_p__Aquificota_c__Aquificae_o__Hydrogenothermales_f__Hydrogenothermaceae_g__Hydrogenothermus_s__Hydrogenothermus_marinus_WGS__REFO01:0.05686353160855672):0.09346293434047298[0.9722222222222222]):0.2506986296767421[1],(d__Bacteria_p__Bacteroidota_c__Bacteroidia_o__Chitinophagales_f__Chitinophagaceae_g__UBA7600_s__UBA7600_sp002478885_WGS__DBII01:0.1088006697117223,d__Bacteria_p__Bacteroidota_c__Bacteroidia_o__Chitinophagales_f__Chitinophagaceae_g__Parafilimonas_s__Parafilimonas_terrae_WGS__FOXQ01:0.08249197462184345):0.2885323357472828[1]):0.21475163334641592[0.9953703703703703],d__Bacteria_p__Calditrichota_c__Calditrichia_o__RBG-13-44-9_f__J042_g__J075_s__J075_sp003695285_WGS__RFIL01:0.2468174266627237):0.05129918651095895[0.8037037037037037]):0.015956730737943226[0.9239938757655293]):0.04856348178455512[0.6812313402727346],(((d__Bacteria_p__Cyanobacteria_c__Cyanobacteriia_o__Pseudanabaenales_f__Pseudanabaenaceae_g__UBA999_s__UBA999_sp002291895_WGS__DBAX01:0.17482565781249756,((d__Bacteria_p__Cyanobacteria_c__Cyanobacteriia_o__Pseudanabaenales_f__Pseudanabaenaceae_g__Pseudanabaena_s__Pseudanabaena_sp002251945_WGS__NDHW01:0.1055259105626034,d__Bacteria_p__Cyanobacteria_c__Cyanobacteriia_o__Pseudanabaenales_f__Pseudanabaenaceae_g__PCC-6802_s__PCC-6802_sp000332175_WGS__ALVK01:0.04394960325604111):0.076199903814601[0.9814814814814815],(((((((d__Bacteria_p__Cyanobacteria_c__Cyanobacteriia_o__Cyanobacteriales_f__Geitlerinemaceae_g__Geitlerinema_s__Geitlerinema_sp001657325_WGS__LWRO01:0.08721970042728643,d__Bacteria_p__Cyanobacteria_c__Cyanobacteriia_o__Cyanobacteriales_f__Geitlerinemaceae_g__Phormidium_A_s__Phormidium_A_willei_WGS__FSSI02:0.08862008324278406):0.03846973527001012[0.7685185185185185],d__Bacteria_p__Cyanobacteria_c__Cyanobacteriia_o__Cyanobacteriales_f__Geitlerinemaceae_g__RDYZ01_s__RDYZ01_sp004293855_WGS__RDYZ01:0.1196198616618283):0.057230204969314004[0.9212962962962963],((d__Bacteria_p__Cyanobacteria_c__Cyanobacteriia_o__Phormidesmiales_f__Phormidesmiaceae_g__Halomicronema_A_s__Halomicronema_A_excentricum_WGS__QVFV01:0.11067897357964973,d__Bacteria_p__Cyanobacteria_c__Cyanobacteriia_o__Phormidesmiales_f__Phormidesmiaceae_g__PCC-6406_s__PCC-6406_sp000332095_WGS__ALVV02:0.0815217964157346):0.031708441912005406[0.6203703703703703],(d__Bacteria_p__Cyanobacteria_c__Cyanobacteriia_o__Phormidesmiales_f__Phormidesmiaceae_g__Phormidesmis_s__Phormidesmis_priestleyi_B_WGS__LJZR01:0.10986598915730252,(d__Bacteria_p__Cyanobacteria_c__Cyanobacteriia_o__Phormidesmiales_f__Phormidesmiaceae_g__PCC-7375_s__PCC-7375_sp000316115_WGS__ALVN01:0.07573647552723455,(d__Bacteria_p__Cyanobacteria_c__Cyanobacteriia_o__Phormidesmiales_f__Phormidesmiaceae_g__Nodosilinea_s__Nodosilinea_sp000763385_WGS__JQFA01:0.06285116790893826,d__Bacteria_p__Cyanobacteria_c__Cyanobacteriia_o__Phormidesmiales_f__Phormidesmiaceae_g__PXEF01_s__PXEF01_sp007135385_WGS__PWRG01:0.08159025432886166):0.037631238440041785[0.8240740740740741]):0.02061202874557469[0.6712962962962963]):0.017646748613182276[0.6820987654320987]):0.018536913850452193[0.5981481481481482]):0.019195019235424993[0.75],((((d__Bacteria_p__Cyanobacteria_c__Cyanobacteriia_o__Cyanobacteriales_f__Spirulinaceae_g__ESFC-1_s__ESFC-1_sp000380225_WGS__ARCP01:0.09222134217682874,d__Bacteria_p__Cyanobacteria_c__Cyanobacteriia_o__Cyanobacteriales_f__Rubidibacteraceae_g__Rubidibacter_s__Rubidibacter_lacunae_WGS__ASSJ01:0.13057728242208144):0.026336618860267492[0.13888888888888884],(((((d__Bacteria_p__Cyanobacteria_c__Cyanobacteriia_o__Cyanobacteriales_f__Microcystaceae_g__Rippkaea_s__Rippkaea_sp002110465_WGS__NEED01:0.07171707180540077,d__Bacteria_p__Cyanobacteria_c__Cyanobacteriia_o__Cyanobacteriales_f__Microcystaceae_g__Aphanothece_B_s__Aphanothece_B_sacrum_WGS__BDQK01:0.07694729500340412):0.025754774816502384[0.712962962962963],(((d__Bacteria_p__Cyanobacteria_c__Cyanobacteriia_o__Cyanobacteriales_f__Microcystaceae_g__Snowella_s__Snowella_sp003249095_WGS__QBMS01:0.09389557967761068,d__Bacteria_p__Cyanobacteria_c__Cyanobacteriia_o__Cyanobacteriales_f__Gloeocapsaceae_g__Gloeocapsa_s__Gloeocapsa_sp000332035_WGS__ALVY01:0.08830949151079479):0.031031879250045958[0.5648148148148149],(d__Bacteria_p__Cyanobacteria_c__Cyanobacteriia_o__Cyanobacteriales_f__Cyanobacteriaceae_g__Geminocystis_s__Geminocystis_herdmanii_WGS__ALVO01:0.12517676514754575,d__Bacteria_p__Cyanobacteria_c__Cyanobacteriia_o__Cyanobacteriales_f__Microcystaceae_g__Aphanothece_A_s__Aphanothece_A_hegewaldii_WGS__PXOH01:0.04002685357732342):0.03145800826115535[0.5555555555555556]):0.016395769447326482[0.4722222222222222],d__Bacteria_p__Cyanobacteria_c__Cyanobacteriia_o__Cyanobacteriales_f__Microcystaceae_g__Microcystis_s__Microcystis_wesenbergii_WGS__BBPA01:0.08697943223440209):0.019265952560763026[0.45833333333333337]):0.039496885390506095[0.7067901234567902],d__Bacteria_p__Cyanobacteria_c__Cyanobacteriia_o__Cyanobacteriales_f__Phormidiaceae_g__Okeania_s__Okeania_hirsuta_WGS__RCBY01:0.1011375091720113):0.011531242648825945[0.6415343915343916],(d__Bacteria_p__Cyanobacteria_c__Cyanobacteriia_o__Cyanobacteriales_f__Spirulinaceae_g__Spirulina_s__Spirulina_major_WGS__ALVQ01:0.08559015660654513,d__Bacteria_p__Cyanobacteria_c__Cyanobacteriia_o__PCC-9006_f__Prochlorotrichaceae_g__Prochlorothrix_s__Prochlorothrix_hollandica_WGS__ANKN01:0.09376865436191485):0.04455266995578476[0.2777777777777778]):0.015343283048165752[0.618312757201646],((d__Bacteria_p__Cyanobacteria_c__Cyanobacteriia_o__Cyanobacteriales_f__Desertifilaceae_g__Hormoscilla_s__Hormoscilla_sp005518235_WGS__RFFB01:0.11041157644496881,(d__Bacteria_p__Cyanobacteria_c__Cyanobacteriia_o__Cyanobacteriales_f__Desertifilaceae_g__Roseofilum_s__Roseofilum_reptotaenium_WGS__MLAW01:0.11988958432925143,d__Bacteria_p__Cyanobacteria_c__Cyanobacteriia_o__Cyanobacteriales_f__Geitlerinemaceae_g__J055_s__J055_sp003695795_WGS__RFHR01:0.057037180937471635):0.03000262674214311[0.5555555555555556]):0.018255639326530584[0.5416666666666667],((d__Bacteria_p__Cyanobacteria_c__Cyanobacteriia_o__Cyanobacteriales_f__Oscillatoriaceae_A_g__PCC-10802_s__PCC-10802_sp000332335_WGS__ANKO01:0.0872758810911223,d__Bacteria_p__Cyanobacteria_c__Cyanobacteriia_o__Cyanobacteriales_f__Phormidiaceae_A_g__Phormidium_s__Phormidium_ambiguum_WGS__MRCE01:0.07241862742507177):0.02340487250503263[0.33333333333333337],(d__Bacteria_p__Cyanobacteria_c__Cyanobacteriia_o__Cyanobacteriales_f__Oscillatoriaceae_g__Planktothricoides_s__Planktothricoides_sp001276715_WGS__LIUQ01:0.12911694080614158,(d__Bacteria_p__Cyanobacteria_c__Cyanobacteriia_o__Cyanobacteriales_f__Oscillatoriaceae_g__J007_s__J007_sp003695985_WGS__RFFV01:0.08762025482983349,(d__Bacteria_p__Cyanobacteria_c__Cyanobacteriia_o__Cyanobacteriales_f__Phormidiaceae_g__Kamptonema_s__Kamptonema_formosum_WGS__ALVI01:0.10650549226443315,d__Bacteria_p__Cyanobacteria_c__Cyanobacteriia_o__Cyanobacteriales_f__Phormidiaceae_g__Microcoleus_s__Microcoleus_sp004292955_WGS__RDXJ01:0.13079944827083173):0.10760879727602857[0.9722222222222222]):0.012166196963416883[0.5092592592592593]):0.0174224217310542[0.41975308641975306]):0.023334139461569727[0.3944444444444445]):0.01369114083975783[0.47106481481481477]):0.010315135775300042[0.5853909465020577]):0.008263743234741295[0.6032407407407407],(d__Bacteria_p__Cyanobacteria_c__Cyanobacteriia_o__Cyanobacteriales_f__Geitlerinemaceae_A_g__PCC-9228_s__PCC-9228_sp001870905_WGS__LNDC01:0.14786679584815193,(d__Bacteria_p__Cyanobacteria_c__Cyanobacteriia_o__Cyanobacteriales_f__Rubidibacteraceae_g__QS-4-48-99_s__QS-4-48-99_sp003021505_WGS__PXPT01:0.09293251922655786,d__Bacteria_p__Cyanobacteria_c__Cyanobacteriia_o__Cyanobacteriales_f__Rubidibacteraceae_g__QS-8-64-29_s__QS-8-64-29_sp003022125_WGS__PXQH01:0.12112269099111497):0.06836325160109076[1]):0.040768132005477555[0.6157407407407407]):0.02662857747469346[0.6968599033816425],(d__Bacteria_p__Cyanobacteria_c__Cyanobacteriia_o__Cyanobacteriales_f__Prochloraceae_g__Prochloron_s__Prochloron_didemni_WGS__AGGA01:0.11039009763666652,(d__Bacteria_p__Cyanobacteria_c__Cyanobacteriia_o__Thermosynechococcales_f__Thermosynechococcaceae_g__RCC1774_s__RCC1774_sp003231495_WGS__PQWO01:0.1712487486055445,(d__Bacteria_p__Cyanobacteria_c__Cyanobacteriia_o__Cyanobacteriales_f__Coleofasciculaceae_g__Coleofasciculus_s__Coleofasciculus_chthonoplastes_WGS__ABRS01:0.09752931106545394,((d__Bacteria_p__Cyanobacteria_c__Cyanobacteriia_o__Cyanobacteriales_f__Xenococcaceae_g__Pleurocapsa_s__Pleurocapsa_sp000332195_WGS__ALVL01:0.08742593060284913,d__Bacteria_p__Cyanobacteria_c__Cyanobacteriia_o__Cyanobacteriales_f__Xenococcaceae_g__Myxosarcina_s__Myxosarcina_sp000756305_WGS__JRFE01:0.09382114125553576):0.04257581854615847[0.8796296296296297],d__Bacteria_p__Cyanobacteria_c__Cyanobacteriia_o__Cyanobacteriales_f__Xenococcaceae_g__Xenococcus_s__Xenococcus_sp000332055_WGS__ALVZ01:0.10385735059000921):0.061924527090734705[0.9814814814814815]):0.035917509171397244[0.808641975308642]):0.014640946550013459[0.6458333333333333]):0.029182866730060132[0.5611111111111111]):0.013453829053439118[0.6871008939974457]):0.012682035068836686[0.8326023391812866],d__Bacteria_p__Cyanobacteria_c__Cyanobacteriia_o__Cyanobacteriales_f__Phormidiaceae_g__Lyngbya_s__Lyngbya_sp000169095_WGS__AAVU01:0.15219293417557808):0.01821223491448939[0.8385565052231718],((d__Bacteria_p__Cyanobacteria_c__Cyanobacteriia_o__Leptolyngbyales_f__Leptolyngbyaceae_g__ULC077BIN1_s__ULC077BIN1_sp003249025_WGS__QBMH01:0.09502327614125403,((d__Bacteria_p__Cyanobacteria_c__Cyanobacteriia_o__Elainellales_f__Elainellaceae_g__Elainella_s__Elainella_sp000733415_WGS__RHGL01:0.10990508545885384,d__Bacteria_p__Cyanobacteria_c__Cyanobacteriia_o__Elainellales_f__Elainellaceae_g__Elainella_s__Elainella_sp000733415_WGS__RHGL01:0.1223323114050206):0.06803508361117593[0.9351851851851852],(d__Bacteria_p__Cyanobacteria_c__Cyanobacteriia_o__Leptolyngbyales_f__Leptolyngbyaceae_g__Leptolyngbya_B_s__Leptolyngbya_B_frigida_WGS__PVWK01:0.08380277021253582,(d__Bacteria_p__Cyanobacteria_c__Cyanobacteriia_o__Leptolyngbyales_f__Leptolyngbyaceae_g__JSC-12_s__JSC-12_sp000309945_WGS__AJUB01:0.08427612172943658,(d__Bacteria_p__Cyanobacteria_c__Cyanobacteriia_o__CACIAM-69d_f__CACIAM-69d_g__CACIAM-69d_s__CACIAM-69d_sp001913845_WGS__MKGP02:0.17941667288216914,(d__Bacteria_p__Cyanobacteria_c__Cyanobacteriia_o__Leptolyngbyales_f__Leptolyngbyaceae_g__Phormidesmis_A_s__Phormidesmis_A_priestleyi_A_WGS__PVWG01:0.09748793796617605,d__Bacteria_p__Cyanobacteria_c__Cyanobacteriia_o__Neosynechococcales_A_f__Neosynechococcaceae_A_g__GCF-001939115_s__GCF-001939115_sp001939115_WGS__MQTZ01:0.1032588536998033):0.013899054111284418[0.2592592592592593]):0.026923724979917418[0.5046296296296297]):0.023745191311914146[0.404320987654321]):0.015655303641240566[0.3495370370370371]):0.006288958258456513[0.4722222222222222]):0.03429326887040071[0.5925925925925926],(d__Bacteria_p__Cyanobacteria_c__Cyanobacteriia_o__Elainellales_f__Elainellaceae_g__Leptolyngbya_A_s__Leptolyngbya_A_ohadii_WGS__NKFP01:0.11051250534097797,(((d__Bacteria_p__Cyanobacteria_c__Cyanobacteriia_o__Cyanobacteriales_f__Desertifilaceae_g__Desertifilum_s__Desertifilum_sp001746915_WGS__MJGC01:0.14454464539925335,d__Bacteria_p__Cyanobacteria_c__Cyanobacteriia_o__Cyanobacteriales_f__Chamaesiphonaceae_g__Merismopedia_s__Merismopedia_glauca_WGS__PVWJ01:0.10343596011615362):0.01655761170273719[0.15740740740740744],((d__Bacteria_p__Cyanobacteria_c__Cyanobacteriia_o__Cyanobacteriales_f__Nostocaceae_g__Calothrix_A_s__Calothrix_A_rhizosoleniae_WGS__FYBH01:0.06080489103404673,d__Bacteria_p__Cyanobacteria_c__Cyanobacteriia_o__Cyanobacteriales_f__Nostocaceae_g__Richelia_s__Richelia_intracellularis_B_WGS__CBZS01:0.0977367894956906):0.05608542628259484[0.9444444444444444],d__Bacteria_p__Cyanobacteria_c__Cyanobacteriia_o__Leptolyngbyales_f__Leptolyngbyaceae_g__Alkalinema_s__Alkalinema_sp002148405_WGS__MUGG01:0.1301006217764751):0.019424882022271973[0.6388888888888888]):0.012150168689124018[0.44907407407407407],((d__Bacteria_p__Cyanobacteria_c__Cyanobacteriia_o__Cyanobacteriales_f__Chroococcidiopsidaceae_g__Chroogloeocystis_s__Chroogloeocystis_sp002964865_WGS__PTJN01:0.08546607218053023,d__Bacteria_p__Cyanobacteria_c__Cyanobacteriia_o__Cyanobacteriales_f__Chroococcidiopsidaceae_g__Aliterella_s__Aliterella_sp003003885_WGS__PVWN01:0.10304237678631827):0.026122175881167057[0.5092592592592593],(d__Bacteria_p__Cyanobacteria_c__Cyanobacteriia_o__Cyanobacteriales_f__Nostocaceae_g__Nodularia_s__Nodularia_spumigena_WGS__LWAJ01:0.03719932550190852,((((d__Bacteria_p__Cyanobacteria_c__Cyanobacteriia_o__Cyanobacteriales_f__Nostocaceae_g__Chlorogloeopsis_s__Chlorogloeopsis_fritschii_WGS__AJLM01:0.04896995833250811,d__Bacteria_p__Cyanobacteria_c__Cyanobacteriia_o__Cyanobacteriales_f__Nostocaceae_g__Fischerella_s__Fischerella_sp000517105_WGS__ALVT01:0.047433171471183616):0.036641376347612956[0.8888888888888888],((d__Bacteria_p__Cyanobacteria_c__Cyanobacteriia_o__Cyanobacteriales_f__Nostocaceae_g__Mastigocladopsis_s__Mastigocladopsis_repens_WGS__ALVW01:0.032806261537626495,d__Bacteria_p__Cyanobacteria_c__Cyanobacteriia_o__Cyanobacteriales_f__Nostocaceae_g__Scytonema_A_s__Scytonema_A_tolypothrichoides_WGS__JXCA01:0.05452068054129266):0.05402605890485396[1],(d__Bacteria_p__Cyanobacteria_c__Cyanobacteriia_o__Cyanobacteriales_f__Nostocaceae_g__Scytonema_s__Scytonema_hofmannii_WGS__ANNX02:0.02660848663044635,d__Bacteria_p__Cyanobacteria_c__Cyanobacteriia_o__Cyanobacteriales_f__Nostocaceae_g__Tolypothrix_A_s__Tolypothrix_A_bouteillei_WGS__JHEG02:0.01060565533968955):0.04053118837690498[0.9537037037037037]):0.03224385480895469[0.9074074074074074]):0.020645008753976426[0.6981481481481482],(d__Bacteria_p__Cyanobacteria_c__Cyanobacteriia_o__Cyanobacteriales_f__Nostocaceae_g__Tolypothrix_C_s__Tolypothrix_C_sp002218085_WGS__BDUC01:0.07856287678614692,d__Bacteria_p__Cyanobacteria_c__Cyanobacteriia_o__Cyanobacteriales_f__Nostocaceae_g__Nostoc_C_s__Nostoc_C_minutum_WGS__LXQD01:0.023095216348170647):0.018197100518936714[0.6203703703703703]):0.012747095016087081[0.693121693121693],(d__Bacteria_p__Cyanobacteria_c__Cyanobacteriia_o__Cyanobacteriales_f__Nostocaceae_g__Nostoc_B_s__Nostoc_B_sp001698435_WGS__MBRD01:0.052270596857851744,(((d__Bacteria_p__Cyanobacteria_c__Cyanobacteriia_o__Cyanobacteriales_f__Nostocaceae_g__Trichormus_A_s__Trichormus_A_variabilis_A_WGS__RSCM01:0.003864535730515042,d__Bacteria_p__Cyanobacteria_c__Cyanobacteriia_o__Cyanobacteriales_f__Nostocaceae_g__Anabaena_s__Anabaena_sp000332135_WGS__AJWF01:0.006277359616693128):0.022141742619865654[0.9722222222222222],(((d__Bacteria_p__Cyanobacteria_c__Cyanobacteriia_o__Cyanobacteriales_f__Nostocaceae_g__Sphaerospermopsis_A_s__Sphaerospermopsis_A_aphanizomenoides_WGS__LUFH01:0.02512136629797568,d__Bacteria_p__Cyanobacteria_c__Cyanobacteriia_o__Cyanobacteriales_f__Nostocaceae_g__RDXV01_s__RDXV01_sp004292695_WGS__RDXV01:0.03892476275872619):0.01412458293265738[0.4814814814814815],d__Bacteria_p__Cyanobacteria_c__Cyanobacteriia_o__Cyanobacteriales_f__Nostocaceae_g__RDYJ01_s__RDYJ01_sp004293145_WGS__RDYJ01:0.003151355821935445):0.014519260814505813[0.6435185185185186],(d__Bacteria_p__Cyanobacteria_c__Cyanobacteriia_o__Cyanobacteriales_f__Nostocaceae_g__Aphanizomenon_B_s__Aphanizomenon_B_flosaquae_WGS__LJOS01:0.03625930841476286,(d__Bacteria_p__Cyanobacteria_c__Cyanobacteriia_o__Cyanobacteriales_f__Nostocaceae_g__Dolichospermum_s__Dolichospermum_circinale_WGS__APIY01:0.03442225257233445,d__Bacteria_p__Cyanobacteria_c__Cyanobacteriia_o__Cyanobacteriales_f__Nostocaceae_g__Cuspidothrix_s__Cuspidothrix_issatschenkoi_WGS__PGEM01:0.02683900969390605):0.007489084287042439[0.4907407407407407]):0.02110498759309317[0.8472222222222222]):0.008695088022115369[0.7185185185185186]):0.03370732254426753[0.9761904761904762],d__Bacteria_p__Cyanobacteria_c__Cyanobacteriia_o__Cyanobacteriales_f__Nostocaceae_g__Fortiea_s__Fortiea_contorta_WGS__ANFJ01:0.06576406980358514):0.011432149473323648[0.8923611111111112]):0.009811907431370701[0.8539094650205761]):0.016488397098971017[0.8818082788671024]):0.027426230977157674[0.9274691358024691]):0.027273828480609094[0.8791666666666667]):0.027781976140457843[0.8403703703703703]):0.017206755275286437[0.8272792022792023]):0.018834149209297137[0.6710239651416122]):0.03606702077526371[0.9818568568568569],d__Bacteria_p__Cyanobacteria_c__Cyanobacteriia_o__Neosynechococcales_f__Neosynechococcaceae_g__Neosynechococcus_s__Neosynechococcus_sphagnicola_WGS__JJML01:0.15543338720003375):0.045685007512885775[0.9923456790123457]):0.08027783356224441[0.9992784992784993]):0.2073565214686336[1],(((d__Bacteria_p__Firmicutes_B_c__Moorellia_o__Calderihabitantales_f__Calderihabitantaceae_g__Calderihabitans_s__Calderihabitans_maritimus_WGS__BDGJ01:0.27592131457627633,(d__Bacteria_p__Firmicutes_B_c__Moorellia_o__Moorellales_f__SLTJ01_g__SLTJ01_s__SLTJ01_sp004347685_WGS__SLTJ01:0.2949264037857083,(d__Bacteria_p__Firmicutes_B_c__Moorellia_o__PH28-bin88_f__UBA2598_g__UBA2598_s__UBA2598_sp002339345_WGS__DDKM01:0.2935760315371887,d__Bacteria_p__Firmicutes_B_c__Thermincolia_o__Carboxydocellales_f__Carboxydocellaceae_g__Carboxydocella_s__Carboxydocella_thermautotrophica_WGS__BDLQ01:0.2560188238632396):0.06877449032391869[0.36111111111111116]):0.05589588359207772[0.5648148148148149]):0.0449099864010722[0.6481481481481481],(d__Bacteria_p__Firmicutes_G_c__Limnochordia_o__DTU080_f__DTU080_g__DTU080_s__DTU080_sp001513395_WGS__LFTP01:0.49902239381205876,(d__Bacteria_p__Actinobacteriota_c__Rubrobacteria_o__Rubrobacterales_f__Rubrobacteraceae_g__Rubrobacter_C_s__Rubrobacter_C_taiwanensis_WGS__SKBU01:0.17327572860546198,(d__Bacteria_p__Actinobacteriota_c__Rubrobacteria_o__Rubrobacterales_f__Rubrobacteraceae_g__Rubrobacter_A_s__Rubrobacter_A_aplysinae_WGS__LEKH01:0.2242063595381111,d__Bacteria_p__Actinobacteriota_c__Rubrobacteria_o__Rubrobacterales_f__Rubrobacteraceae_g__SIRX01_s__SIRX01_sp004563715_WGS__SIRX01:0.07343754519567677):0.062283241576173355[0.5185185185185186]):0.18160470403911314[1]):0.06249348775995794[0.8549382716049383]):0.045235732232369624[0.44973544973544977],(((d__Bacteria_p__Chloroflexota_c__Chloroflexia_o__Chloroflexales_f__Chloroflexaceae_g__OHK40_s__OHK40_sp004367505_WGS__SFCB01:0.25985856971352544,((d__Bacteria_p__Actinobacteriota_c__Acidimicrobiia_o__Acidimicrobiales_f__Acidimicrobiaceae_g__SCQM01_s__SCQM01_sp004298555_WGS__SCQM01:0.37419578061003117,d__Bacteria_p__Actinobacteriota_c__Acidimicrobiia_o__Acidimicrobiales_f__Acidimicrobiaceae_g__Ferrimicrobium_s__Ferrimicrobium_acidiphilum_WGS__JQKF01:0.39285584923303396):0.3084206514406324[0.962962962962963],(d__Bacteria_p__Deinococcota_c__Deinococci_o__Deinococcales_f__Thermaceae_g__Meiothermus_A_s__Meiothermus_A_roseus_WGS__QWLA01:0.14810464255480146,(d__Bacteria_p__Chloroflexota_c__Chloroflexia_o__Chloroflexales_f__Chloroflexaceae_g__Chloroflexus_s__Chloroflexus_sp000516515_WGS__AZXV01:0.15163070728144518,d__Bacteria_p__Deinococcota_c__Deinococci_o__Deinococcales_f__Deinococcaceae_g__Deinococcus_C_s__Deinococcus_C_misasensis_WGS__JQKG01:0.2811001196916118):0.03648110916475445[0.2962962962962963]):0.0708682703034064[0.8472222222222222]):0.19910665685488327[0.8958333333333334]):0.07494596338423161[0.7555555555555555],((d__Bacteria_p__Firmicutes_E_c__Symbiobacteriia_o__Symbiobacteriales_f__ZC4RG38_g__ZC4RG38_s__ZC4RG38_sp003242505_WGS__QGUP01:0.31515568718595993,d__Bacteria_p__Firmicutes_E_c__Thermaerobacteria_o__Thermaerobacterales_f__Thermaerobacteraceae_g__Thermaerobacter_s__Thermaerobacter_subterraneus_WGS__AENY02:0.46068492679912765):0.10258529216736668[0.2870370370370371],(d__Bacteria_p__Gemmatimonadota_c__Gemmatimonadetes_o__Gemmatimonadales_f__Gemmatimonadaceae_g__FEN-1251_s__FEN-1251_sp003141205_WGS__PLLD01:0.25357728443056504,d__Bacteria_p__Gemmatimonadota_c__Gemmatimonadetes_o__Gemmatimonadales_f__GWC2-71-9_g__AG12_s__AG12_sp003222235_WGS__QHVD01:0.3267028117963132):0.03753918316869108[0.36111111111111116]):0.09002227937046331[0.632716049382716]):0.06848494500013615[0.4434156378600823],(((d__Bacteria_p__Chloroflexota_c__Anaerolineae_o__SBR1031_f__A4b_g__GCA-2794595_s__GCA-2794595_sp002794595_WGS__RFIA01:0.18462796672079135,(d__Bacteria_p__Chloroflexota_c__Anaerolineae_o__SBR1031_f__A4b_g__ZC4RG36_s__ZC4RG36_sp003242205_WGS__QGUR01:0.36545182428096046,d__Bacteria_p__Chloroflexota_c__Anaerolineae_o__SBR1031_f__A4b_g__OLB13_s__OLB13_sp001567485_WGS__CAADGQ01:0.21984792672318573):0.07436154877206984[0.7962962962962963]):0.14152161096456373[0.9814814814814815],((d__Bacteria_p__Chloroflexota_c__Anaerolineae_o__UBA2200_f__UBA2200_g__UBA6131_s__UBA6131_sp002435875_WGS__DIVN01:0.24955319433555517,d__Bacteria_p__Chloroflexota_c__Anaerolineae_o__UBA7937_f__UBA7937_g__B3-Chlor_s__B3-Chlor_sp005223035_WGS__NJBK01:0.15908588265283316):0.04030403579572815[0.2685185185185185],(d__Bacteria_p__Chloroflexota_c__Anaerolineae_o__UBA4142_f__UBA4142_g__SHND01_s__SHND01_sp004295045_WGS__SHND01:0.24111141231772926,(d__Bacteria_p__Chloroflexota_c__Anaerolineae_o__SBR1031_f__UBA3940_g__UBA3940_s__UBA3940_sp002385675_WGS__DGDY01:0.1636923246019862,(d__Bacteria_p__Chloroflexota_c__Anaerolineae_o__B4-G1_f__B4-G1_g__B30-G15_s__B30-G15_sp003648085_WGS__QMOC01:0.15628591235417333,d__Bacteria_p__Chloroflexota_c__Anaerolineae_o__Promineofilales_f__Promineofilaceae_g__J033_s__J033_sp003696605_WGS__RFGV01:0.1827647433218906):0.07813703986154635[0.8518518518518519]):0.07992405855276784[0.9490740740740741]):0.019901709414018285[0.7314814814814814]):0.09302439668680543[0.7740740740740741]):0.06332228673867794[0.7743055555555556],(d__Bacteria_p__KSB1_c__UBA2214_o__CR04bin15_f__QEVD01_g__QEVD01_s__QEVD01_sp003576975_WGS__QEVD01:0.37191491821434935,(d__Bacteria_p__Chloroflexota_c__Chloroflexia_o__Chloroflexales_f__Herpetosiphonaceae_g__Herpetosiphon_s__Herpetosiphon_geysericola_WGS__LGKP01:0.32330501161826997,d__Bacteria_p__Chloroflexota_c__Chloroflexia_o__Chloroflexales_f__Herpetosiphonaceae_g__JKG1_s__JKG1_sp000526415_WGS__JAGA01:0.1567687152017649):0.14468477730392001[1]):0.06417292824639093[0.5787037037037037]):0.04033978410888374[0.67003367003367]):0.0045369456664893235[0.46164021164021163]):0.020524089103350247[0.4993614303959132]):0.04519039313648199[0.7987825788751715],((d__Archaea_p__Hydrothermarchaeota_c__Hydrothermarchaeia_o__Hydrothermarchaeales_f__SZUA-236_g__J060_s__J060_sp003695745_WGS__RFHW01:0.1609788138448323,d__Archaea_p__Hydrothermarchaeota_c__Hydrothermarchaeia_o__Hydrothermarchaeales_f__SZUA-236_g__SZUA-236_s__SZUA-236_sp002923215_WGS__BDTI01:0.28904092551753885):0.3179195791876517[1],(((d__Bacteria_p__Methylomirabilota_c__Methylomirabilia_o__Methylomirabilales_f__2-02-FULL-66-22_g__2-02-FULL-66-22_s__2-02-FULL-66-22_sp001771285_WGS__METH01:0.333546228104229,(d__Bacteria_p__Methylomirabilota_c__Methylomirabilia_o__Rokubacteriales_f__GWA2-73-35_g__40CM-4-69-5_s__40CM-4-69-5_sp001917535_WGS__MNEF01:0.36085384670663573,d__Bacteria_p__Methylomirabilota_c__Methylomirabilia_o__Rokubacteriales_f__GWA2-73-35_g__40CM-4-69-5_s__40CM-4-69-5_sp001917535_WGS__MNEF01:0.18056125666135672):0.07494254931535076[0.7407407407407407]):0.07061215418021288[0.787037037037037],d__Bacteria_p__Desulfobacterota_B_c__Binatia_o__UBA9968_f__UBA9968_g__DP-36_s__DP-36_sp005878685_WGS__VBLN01:0.22028273828728348):0.17015635011774158[0.9845679012345679],(d__Bacteria_p__Acidobacteriota_c__Acidobacteriae_o__UBA7541_f__UBA7541_g__QHYU01_s__QHYU01_sp003224235_WGS__QHYU01:0.43823388841725247,d__Bacteria_p__Acidobacteriota_c__Blastocatellia_o__HR10_f__HR10_g__HR10_s__HR10_sp002923315_WGS__BEHM01:0.270984680774487):0.08318614765424046[0.2592592592592593]):0.04754108598552448[0.662962962962963]):0.07293508393013848[0.5912698412698413]):0.01947330280840757[0.7518358876117497]):0.012852233069705928[0.7418499228395061]):0.048923905355664536[0.8137784573564391]):0.030801191062499896[0.6501452432824981],(d__Bacteria_p__Firmicutes_c__Alicyclobacillia_o__Alicyclobacillales_f__Acidibacillaceae_g__Acidibacillus_A_s__Acidibacillus_A_sulfuroxidans_WGS__MPDK01:0.51583353011467,d__Bacteria_p__Firmicutes_G_c__UBA5435_o__UBA5435_f__UBA5435_g__UBA5435_s__UBA5435_sp002426645_WGS__DIRN01:0.38030943476814616):0.1858584238211856[0.37962962962962965]):0.039289948533421784[0.6725245653817082],((d__Bacteria_p__Marinisomatota_c__Marinisomatia_o__Marinisomatales_f__SCKK01_g__SCKK01_s__SCKK01_sp004124475_WGS__SCKK01:0.2750524285128368,((d__Bacteria_p__Marinisomatota_c__Marinisomatia_o__Marinisomatales_f__S15-B10_g__S15-B10_s__S15-B10_sp002448795_WGS__DKAH01:0.20090486197053417,d__Bacteria_p__Marinisomatota_c__Marinisomatia_o__Marinisomatales_f__S15-B10_g__UBA2125_s__UBA2125_sp002311275_WGS__DBZW01:0.15034827840675993):0.15503501762651511[1],d__Bacteria_p__Marinisomatota_c__Marinisomatia_o__Marinisomatales_f__UBA2128_g__UBA2128_s__UBA2128_sp002402135_WGS__NVVH01:0.1910050856250266):0.03508618597442979[0.7361111111111112]):0.2703600120440371[1],(((d__Bacteria_p__Chloroflexota_c__Dehalococcoidia_o__UBA2991_f__UBA2991_g__HRBIN29_s__HRBIN29_sp002898215_WGS__BEIF01:0.19373550497148936,d__Bacteria_p__Chloroflexota_c__Dehalococcoidia_o__UBA2991_f__UBA2991_g__UBA2991_s__UBA2991_sp002346645_WGS__DEAD01:0.2415586551346489):0.1551295714095906[0.9814814814814815],(d__Bacteria_p__Actinobacteriota_c__Thermoleophilia_o__Ga0077560_f__Ga0077560_g__Ga0077541_s__Ga0077541_sp001464995_WGS__LNEQ01:0.4394170638554761,(d__Bacteria_p__Myxococcota_A_c__UBA9160_o__SZUA-336_f__SZUA-336_g__SMWZ01_s__SMWZ01_sp004356455_WGS__SMWZ01:0.3124515773111226,d__Bacteria_p__Planctomycetota_c__UBA8742_o__UBA2392_f__UBA2392_g__UBA2392_s__UBA2392_sp003576915_WGS__QEVF01:0.4625503116243704):0.05383586244185221[0.13888888888888884]):0.06836205911093626[0.29166666666666663]):0.02018963487274935[0.39583333333333337],d__Bacteria_p__Armatimonadota_c__UBA5377_o__UBA1398_f__UBA1398_g__UBA1398_s__UBA1398_sp002305165_WGS__DBQI01:0.4744413672802076):0.0315439167990967[0.35185185185185186]):0.02315320101129405[0.39814814814814814]):0.048299890856459984[0.7101139601139601]):0.03167318935522054[0.5601851851851851]):0.12178355845691667[0.9074074074074074],d__Archaea_p__Asgardarchaeota_c__Lokiarchaeia_o__CR-4_f__AMARA-1_g__AMARA-1_s__AMARA-1_sp004524545_WGS__SDNX01:0.5803788359926346)OROOT;
